# Supplementary material for: Filament formation drives catalysis by glutaminase enzymes important in cancer progression
Source: Nat Commun. 2024 Mar 4;15:1971. doi: 10.1038/s41467-024-46351-3 (PMC10912226; doi:10.1038/s41467-024-46351-3)
Supplement: Supplementary file 6 — Source Data [file 41467_2024_46351_MOESM6_ESM.zip]

Archive with 4 entries (4 files):
- EM images.zip
- Source data-supplementary data Figure 2f - filament measurement.xlsx
- Source data-Figure 5g-GLS2 activity assay data.xlsx
- Source data-RALS-raw Data and filtered data.xlsx
