# Supplementary material for: Filament formation drives catalysis by glutaminase enzymes important in cancer progression
Source: Nat Commun. 2024 Mar 4;15:1971. doi: 10.1038/s41467-024-46351-3 (PMC10912226; doi:10.1038/s41467-024-46351-3)
Supplement: Supplementary file 6 — Source Data [file 41467_2024_46351_MOESM6_ESM.zip › Source data-supplementary data Figure 2f - filament measurement.xlsx]

## Sheet: 0805&0810
GLS2 K253A-sample name	Conc. (mM)	Averge length (pix)	in Å (1.96Å/pix)	No. tetramer		stderr(pix)	stderr(Å)	std_error(=STDEV(B1:B21)/SQRT(COUNT(B1:B21)), https://toptipbio.com/mean-sd-se-excel/#:~:text=How%20to%20calculate%20the%20standard%20error%20in%20Excel,n%20the%20data%20set%20(n)
A6	0	N/A	N/A	N/A		N/A	N/A
A7	5	393	770.28	12.0356		20.82	40.8072
A8	20	466	913.36	14.2713		25.23	49.4508
A9	50	462	905.52	14.1487		19	37.24
A10	100	667	1307.32	20.4269		34.997	68.5941
B6	200	800	1568	24.5		50.493	98.9663

## Sheet: GLS2 K253A_conc
Name of the sample_the order of replicate	Length (pix)
A7_1	424.075
5 mM	506.423
	277.417
	454.401
	366.104
	388.803
	376.808
A7_2	691.537
5 mM	456.158
	414.343
	358.508
	439.345
	347.701
A7_3	465.102
5 mM	382.351
	359.755
	362.436
	277.705
	309.555
	356.022
	244.131
A8_1	326.895
20 mM	297.644
	980.49
	533.502
	361.962
	789.136
	416.019
	578.799
	357.883
	484.066
	461.58
	551.551
	601.824
A8_2	550.462
20 mM	627.809
	301.091
	359.555
	262.206
	288.721
	322.441
	395.252
	323.802
	433.866
	466.905
	430.07
	266.833
	436.66
A8_3	646.43
20 mM	597.609
	450.44
	404.712
	517.873
	373.909
	459.739
	568.859
	356.18
	669.543
A9_1	305.68
50 mM	411.145
	320.1
	427.776
	488
	527.788
	447.125
	417.938
	423.207
	760.631
	356.202
	398.187
	303.842
	452.283
	463.396
A9_2	528.015
50 mM	874.766
	362.745
	400.719
	236.812
	392.755
	495.516
	575.569
	446.067
	430.256
	650.44
	508.567
	272.617
	420.476
	395.535
	684.553
	535.178
	374.144
	409.566
A9_3	528.015
50 mM	874.766
	362.745
	400.719
	236.812
	392.755
	495.516
	575.569
	446.067
	430.256
	650.44
	508.567
	272.617
	420.476
	395.535
	684.553
	535.178
	374.144
	409.566
A10_1	420.685
100 mM	995.775
	903.336
	598.05
	680.106
	522.41
	953.646
	895.545
	684.199
	414.845
	372.773
A10_2	1096.18
100 mM	905.494
	274.925
	416.019
	750.211
	519.23
	993.072
	776.66
	721.875
	897.294
	541.317
	543.529
	578.937
	570.319
A10_3	1167.92
100 mM	854.4
	535.597
	672.298
	323.234
	383.416
	316.708
	748.075
	805.263
	457.349
	926.87
	939.996
	530.961
	615.766
	386.078
	419.008
	612.222
	399.4
A10_4	958.415
100 mM	505.743
	495.241
	622.267
	506.123
	356.09
	1226.36
	484.149
	437.922
	648.346
	332.024
	1295.14
	497.61
	1016.67
	1307.9
B6_1	958.415
200 mM	505.743
	495.241
	622.267
	506.123
	356.09
	1226.36
	484.149
	437.922
	648.346
	332.024
	1295.14
	497.61
	1016.67
	1307.9
B6_2	1060.82
200 mM	808.247
	687.36
	348.89
	447.214
	821.725
	962.081
	660.109
	611.11
	944.356
	560.742
	1611.31
	509.949
	684.479
	1490.03
	851.248
	387.505
	647.765
B6_3	750.179
200 mM	964.83
	951.731
	1281.36
	785.162
	928.215
	1724.11
	923.134
	848.802
	793.1
	560.514
	724.099
