# Supplementary material for: Filament formation drives catalysis by glutaminase enzymes important in cancer progression
Source: Nat Commun. 2024 Mar 4;15:1971. doi: 10.1038/s41467-024-46351-3 (PMC10912226; doi:10.1038/s41467-024-46351-3)
Supplement: Supplementary file 6 — Source Data [file 41467_2024_46351_MOESM6_ESM.zip › Source data-Figure 5g-GLS2 activity assay data.xlsx]

## Sheet: 20230921-GLS2 wt
Conc (mM)	0	0.78	1.56	3.12	6.25	12.5	25	50	100	133	167	200	240	B
Conc_cor (mM)	0	0.156	0.312	0.624	1.25	2.5	5	10	20	26.6	33.4	40	48
Abs	0.1619	0.1641	0.1643	0.1668	0.1785	0.1747	0.1865	0.2281	0.2711	0.288	0.2826	0.2962	0.2822	0.1958
Abs_control	0.1623	0.164	0.1622	0.1622	0.1711	0.1691	0.1832	0.1808	0.1851	0.1863	0.1883	0.1946	0.1891	0.1949
Abs_net	-0.0004	0.0001	0.0021	0.0046	0.0074	0.0056	0.0033	0.0473	0.086	0.1017	0.0943	0.1016	0.0931

## Sheet: 20230921-GLS2 N308A
Conc (mM)	0	3.12	6.25	12.5	25	50	100	133	167	200	240	B
Conc_cor (mM)	0	0.624	1.25	2.5	5	10	20	26.6	33.4	40	48
Abs	0.1655	0.1639	0.1665	0.1692	0.1739	0.1841	0.198	0.2021	0.2103	0.2152	0.2261	0.1959
Abs_control	0.1645	0.1643	0.1651	0.166	0.1749	0.1744	0.1811	0.1876	0.1888	0.1942	0.2017	0.1945
Abs_net	0.001	-0.0004	0.0014	0.0032	-0.001	0.0097	0.0169	0.0145	0.0215	0.021	0.0244	0.0014

## Sheet: 20230922-GLS2 wt
Conc (mM)	0	3.12	6.25	12.5	25	50	100	133	167	200	240	B
Conc_cor (mM)	0	0.624	1.25	2.5	5	10	20	26.6	33.4	40	48
Abs	0.1651	0.1676	0.1731	0.1765	0.1836	0.2261	0.2703	0.2919	0.2938	0.313	0.2877	0.2077
Abs_control	0.1673	0.169	0.1714	0.174	0.1762	0.181	0.19	0.1954	0.2006	0.2174	0.2042	0.196
Abs_net	-0.0022	-0.0014	0.0017	0.0025	0.0074	0.0451	0.0803	0.0965	0.0932	0.0956	0.0835	0.0117

## Sheet: 20230922-GLS2 N308A
Conc (mM)	0	3.12	6.25	12.5	25	50	100	133	167	200	240	B
Conc_cor (mM)	0	0.624	1.25	2.5	5	10	20	26.6	33.4	40	48
Abs	0.1734	0.174	0.175	0.1773	0.1771	0.1837	0.1985	0.2012	0.2054	0.2192	0.2379	0.1972
Abs_control	0.169	0.1708	0.1709	0.1732	0.1739	0.1812	0.1855	0.1912	0.1883	0.1975	0.1979	0.1944
Abs_net	0.0044	0.0032	0.0041	0.0041	0.0032	0.0025	0.013	0.01	0.0171	0.0217	0.04	0.0028

## Sheet: 20230927-GLS2 wt
Conc (mM)	0	3.12	6.25	12.5	25	50	100	133	167	200	240
Conc_cor (mM)	0	0.624	1.25	2.5	5	10	20	26.6	33.4	40	48
Abs	0.1639	0.1668	0.1694	0.1734	0.1802	0.2189	0.2496	0.2533	0.2983	0.2814	0.2903
Abs_control	0.1719	0.1679	0.1722	0.1713	0.1752	0.1822	0.1935	0.1962	0.1983	0.2041	0.2085
Abs_net	-0.008	-0.0011	-0.0028	0.0021	0.005	0.0367	0.0561	0.0571	0.1	0.0773	0.0818

## Sheet: 20230927-GLS2 N308A
Conc (mM)	0	3.12	6.25	12.5	25	50	100	133	167	200	240
Conc_cor (mM)	0	0.624	1.25	2.5	5	10	20	26.6	33.4	40	48
Abs	0.1661	0.1753	0.1704	0.1751	0.1776	0.1825	0.1972	0.2066	0.2198	0.2199	0.2181
Abs_control	0.1671	0.1681	0.1711	0.1726	0.1737	0.181	0.1913	0.1908	0.1956	0.1964	0.1967
Abs_net	-0.001	0.0072	-0.0007	0.0025	0.0039	0.0015	0.0059	0.0158	0.0242	0.0235	0.0214

## Sheet: 20230921,22,27 avg
wt/Gln (mM)	0	0.624	1.25	2.5	5	10	20	26.6	33.4	40	48
20230921	-0.0004	0.0046	0.0074	0.0056	0.0033	0.0473	0.086	0.1017	0.0943	0.1016	0.0931
20230922	-0.0022	-0.0014	0.0017	0.0025	0.0074	0.0451	0.0803	0.0965	0.0932	0.0956	0.0835
20230927	-0.008	-0.0011	-0.0028	0.0021	0.005	0.0367	0.0561	0.0571	0.1	0.0773	0.0818
avg	-0.00353333	0.0007	0.0021	0.0034	0.00523333	0.0430333	0.0741333	0.0851	0.0958333	0.0915	0.0861333
std	0.00397157	0.00338083	0.00511175	0.00191572	0.00205994	0.00559404	0.0158752	0.0243877	0.00365011	0.0126582	0.00609289
N308A/Gln(mM)	0	0.624	1.25	2.5	5	10	20	26.6	33.4	40	48
20230921	0.001	-0.0004	0.0014	0.0032	-0.001	0.0097	0.0169	0.0145	0.0215	0.021	0.0244
20230922	0.0044	0.0032	0.0041	0.0041	0.0032	0.0025	0.013	0.01	0.0171	0.0217	0.04
20230927	-0.001	0.0072	-0.0007	0.0025	0.0039	0.0015	0.0059	0.0158	0.0242	0.0235	0.0214
avg	0.00146667	0.00333333	0.0016	0.00326667	0.00203333	0.00456667	0.0119333	0.0134333	0.0209333	0.0220667	0.0286
std	0.00273008	0.00380175	0.00240624	0.000802081	0.00265016	0.00447363	0.00557704	0.00304357	0.00358376	0.0012897	0.00998599

## Sheet: GLU standard curve
Glu(mM)	0	1.56	3.125	6.25	12.5	25	50	100	200
Abs	0.1609	0.228	0.2783	0.3749	0.5753	0.7646	1.2798	2.1484	2.4071
Abs-background	0	0.0671	0.1174	0.214	0.4144	0.6037	1.1189	1.9875	2.2462
	abs=0.03368*Glu		or	Glu = 29.69 * Abs
				Rate of rx = 29.69 * Abs/2 (mM/min) = 14.845 * abs
