# Supplementary material for: Filament formation drives catalysis by glutaminase enzymes important in cancer progression
Source: Nat Commun. 2024 Mar 4;15:1971. doi: 10.1038/s41467-024-46351-3 (PMC10912226; doi:10.1038/s41467-024-46351-3)
Supplement: Supplementary file 6 — Source Data [file 41467_2024_46351_MOESM6_ESM.zip › Source data-RALS-raw Data and filtered data.xlsx]

## Sheet: Figure 2d
Figure 2d
		time	raw intensity	time	filtered_intensity
	GLS2 wt	0.000833333	-22.4156	0.000833333	-1.49437
		0.0025	-19.5621	0.0025	-2.79852
		0.00416667	5.69887	0.00416667	-2.41859
		0.00583333	0.414551	0.00583333	-2.39096
		0.0075	-4.12462	0.0075	-2.66593
		0.00916667	-1.78697	0.00916667	-2.78506
		0.0108333	-12.6312	0.0108333	-3.62714
		0.0125	26.7281	0.0125	-1.84527
		0.0141667	-18.0133	0.0141667	-3.04616
		0.0158333	-30.4979	0.0158333	-5.07935
		0.0175	-33.7613	0.0175	-7.33011
		0.0191667	-27.3613	0.0191667	-9.15419
		0.0208333	-29.8019	0.0208333	-11.141
		0.0225	-4.30878	0.0225	-11.4282
		0.0241667	55.8618	0.0241667	-7.70412
		0.0258333	-8.3705	0.0258333	-6.76778
		0.0275	-14.9865	0.0275	-6.46274
		0.0291667	-30.6958	0.0291667	-8.88904
		0.0308333	25.0068	0.0308333	-7.24956
		0.0325	-15.8644	0.0325	-8.03221
		0.0341667	-17.3995	0.0341667	-9.07305
		0.0358333	-27.8888	0.0358333	-10.0902
		0.0375	-16.807	0.0375	-12.9926
		0.0391667	6.37335	0.0391667	-11.3668
		0.0408333	-11.6586	0.0408333	-10.1108
		0.0425	-19.6208	0.0425	-9.16812
		0.0441667	10.9072	0.0441667	-6.6169
		0.0458333	-30.6057	0.0458333	-6.67048
		0.0475	-14.9497	0.0475	-7.37988
		0.0491667	31.0123	0.0491667	-9.03651
		0.0508333	-10.1157	0.0508333	-9.15286
		0.0525	-25.2533	0.0525	-9.83731
		0.0541667	-8.15799	0.0541667	-8.33479
		0.0558333	1.86948	0.0558333	-9.87728
		0.0575	-24.2074	0.0575	-10.4335
		0.0591667	-29.0846	0.0591667	-11.2125
		0.0608333	-3.90018	0.0608333	-9.61324
		0.0625	-22.0665	0.0625	-9.96388
		0.0641667	28.4977	0.0641667	-8.48892
		0.0658333	-26.3066	0.0658333	-9.46546
		0.0675	-30.4471	0.0675	-10.1872
		0.0691667	-2.61955	0.0691667	-11.089
		0.0708333	-9.89085	0.0708333	-9.708
		0.0725	-10.1485	0.0725	-9.38792
		0.0741667	7.67094	0.0741667	-10.944
		0.0758333	2.52386	0.0758333	-10.1014
		0.0775	2.03696	0.0775	-8.28202
		0.0791667	-4.69783	0.0791667	-8.05134
		0.0808333	-15.7384	0.0808333	-9.2252
		0.0825	12.9905	0.0825	-6.74534
		0.0841667	1.64166	0.0841667	-4.69692
		0.0858333	-20.9826	0.0858333	-5.83575
		0.0875	57.9933	0.0875	-0.498429
		0.0891667	-7.61218	0.0891667	-2.90576
		0.0908333	-27.6345	0.0908333	-2.99428
		0.0925	-11.5114	0.0925	-1.73191
		0.0941667	6.24425	0.0941667	-1.14099
		0.0958333	-23.9433	0.0958333	-2.07781
		0.0975	-13.4612	0.0975	-2.29866
		0.0991667	-15.0602	0.0991667	-3.81407
		0.100833	-20.0726	0.100833	-5.32049
		0.1025	-31.2227	0.1025	-7.53781
		0.104167	-4.57758	0.104167	-7.52979
		0.105833	7.50998	0.105833	-5.9799
		0.1075	-27.3833	0.1075	-8.67149
		0.109167	-17.8656	0.109167	-9.97197
		0.110833	15.0372	0.110833	-7.57065
		0.1125	-13.0813	0.1125	-12.309
		0.114167	-3.56537	0.114167	-12.0392
		0.115833	-10.1049	0.115833	-10.8705
		0.1175	4.15932	0.1175	-9.82581
		0.119167	24.8724	0.119167	-8.58393
		0.120833	-8.48351	0.120833	-7.55328
		0.1225	3.37044	0.1225	-6.43118
		0.124167	-18.0795	0.124167	-6.63247
		0.125833	7.75633	0.125833	-4.77721
		0.1275	-14.1378	0.1275	-3.63821
		0.129167	-13.6141	0.129167	-4.24064
		0.130833	26.3867	0.130833	-2.98219
		0.1325	6.48335	0.1325	-0.724413
		0.134167	1.15334	0.134167	0.543513
		0.135833	-2.54883	0.135833	-0.628888
		0.1375	-1.81989	0.1375	0.121874
		0.139167	-22.2389	0.139167	-1.12303
		0.140833	-7.80106	0.140833	-0.969438
		0.1425	3.52122	0.1425	-1.01198
		0.144167	-33.933	0.144167	-4.93234
		0.145833	-32.0805	0.145833	-6.50548
		0.1475	-24.9545	0.1475	-8.39381
		0.149167	-9.97942	0.149167	-7.8538
		0.150833	29.8947	0.150833	-6.37791
		0.1525	52.5655	0.1525	-1.93102
		0.154167	-23.9033	0.154167	-2.61697
		0.155833	-17.8804	0.155833	-5.56811
		0.1575	-19.905	0.1575	-7.32733
		0.159167	-25.6697	0.159167	-9.11553
		0.160833	4.02058	0.160833	-8.67757
		0.1625	27.5867	0.1625	-6.71713
		0.164167	-24.4128	0.164167	-6.86206
		0.165833	-3.71216	0.165833	-6.58947
		0.1675	36.5089	0.1675	-4.39029
		0.169167	-27.3694	0.169167	-3.95272
		0.170833	-21.6352	0.170833	-3.25636
		0.1725	-31.3662	0.1725	-3.6838
		0.174167	-18.1595	0.174167	-4.22914
		0.175833	12.0663	0.175833	-5.4177
		0.1775	-20.5285	0.1775	-10.2906
		0.179167	54.0979	0.179167	-5.09057
		0.180833	30.6633	0.180833	-1.85432
		0.1825	36.8727	0.1825	1.93086
		0.184167	-7.67831	0.184167	3.13029
		0.185833	-8.97884	0.185833	2.26366
		0.1875	-20.7517	0.1875	-0.958901
		0.189167	-13.9269	0.189167	-0.25984
		0.190833	-10.4764	0.190833	-0.710788
		0.1925	-15.1816	0.1925	-4.15683
		0.194167	-15.4683	0.194167	-3.36342
		0.195833	1.30142	0.195833	-1.83431
		0.1975	-8.08562	0.1975	-0.282271
		0.199167	-27.5749	0.199167	-0.909963
		0.200833	16.7782	0.200833	-0.595835
		0.2025	-3.86375	0.2025	0.51515
		0.204167	-15.3774	0.204167	-4.11654
		0.205833	-15.4265	0.205833	-7.18919
		0.2075	-12.0065	0.2075	-10.4478
		0.209167	-32.4159	0.209167	-12.097
		0.210833	-18.3422	0.210833	-12.7212
		0.2125	15.6116	0.2125	-10.297
		0.214167	-22.563	0.214167	-10.8727
		0.215833	-28.7421	0.215833	-12.0904
		0.2175	-29.7616	0.2175	-13.0624
		0.219167	-21.7913	0.219167	-13.484
		0.220833	-14.3672	0.220833	-14.5285
		0.2225	-27.5265	0.2225	-15.8246
		0.224167	-16.8129	0.224167	-15.1071
		0.225833	-21.786	0.225833	-17.6781
		0.2275	-15.6741	0.2275	-18.4654
		0.229167	-32.298	0.229167	-19.5935
		0.230833	-23.5165	0.230833	-20.1328
		0.2325	-15.7708	0.2325	-20.3838
		0.234167	-9.52179	0.234167	-18.8575
		0.235833	-17.3775	0.235833	-18.7932
		0.2375	-18.3883	0.2375	-21.0598
		0.239167	-25.205	0.239167	-21.236
		0.240833	-24.4104	0.240833	-20.9472
		0.2425	-18.8582	0.2425	-20.2203
		0.244167	-19.0121	0.244167	-20.035
		0.245833	-16.4215	0.245833	-20.172
		0.2475	-28.0839	0.2475	-20.2091
		0.249167	-9.44235	0.249167	-19.7178
		0.250833	-28.7655	0.250833	-20.1831
		0.2525	-17.286	0.2525	-20.2905
		0.254167	-12.0836	0.254167	-18.9429
		0.255833	-24.073	0.255833	-18.98
		0.2575	0.524673	0.2575	-17.8936
		0.259167	14.6082	0.259167	-16.285
		0.260833	-8.11443	0.260833	-15.6674
		0.2625	-14.0609	0.2625	-15.3789
		0.264167	26.8583	0.264167	-11.908
		0.265833	56.6911	0.265833	-6.50128
		0.2675	2.92226	0.2675	-5.04925
		0.269167	-18.6805	0.269167	-5.02714
		0.270833	-11.0129	0.270833	-4.66657
		0.2725	-27.8817	0.2725	-4.65309
		0.274167	-5.03183	0.274167	-4.35906
		0.275833	64.4219	0.275833	1.85344
		0.2775	-29.3055	0.2775	1.05214
		0.279167	-11.9979	0.279167	1.05786
		0.280833	-33.0039	0.280833	0.462461
		0.2825	-23.7578	0.2825	-1.15637
		0.284167	-24.4013	0.284167	-3.75701
		0.285833	-16.5513	0.285833	-4.31946
		0.2875	5.39102	0.2875	-3.02266
		0.289167	-18.6746	0.289167	-6.05819
		0.290833	-4.40024	0.290833	-10.1309
		0.2925	-12.6328	0.2925	-11.1679
		0.294167	-24.6102	0.294167	-11.5633
		0.295833	-31.7785	0.295833	-12.9476
		0.2975	-30.7349	0.2975	-13.1378
		0.299167	-20.0283	0.299167	-14.1376
		0.300833	4.60956	0.300833	-18.1251
		0.3025	-10.4292	0.3025	-16.8667
		0.304167	-6.49315	0.304167	-16.4997
		0.305833	74.7785	0.305833	-9.31421
		0.3075	-0.37355	0.3075	-7.75526
		0.309167	-12.8924	0.309167	-6.988
		0.310833	-26.0122	0.310833	-7.61872
		0.3125	-30.4395	0.3125	-10.0074
		0.314167	-32.1415	0.314167	-10.9052
		0.315833	-27.5459	0.315833	-12.4483
		0.3175	-4.26649	0.3175	-11.8905
		0.319167	12.3584	0.319167	-9.42594
		0.320833	-9.92406	0.320833	-7.96898
		0.3225	-33.7157	0.3225	-8.1677
		0.324167	-28.3811	0.324167	-8.72456
		0.325833	-28.3877	0.325833	-10.9244
		0.3275	-22.6061	0.3275	-11.7362
		0.329167	-14.5903	0.329167	-12.276
		0.330833	-25.4482	0.330833	-18.9578
		0.3325	-16.7675	0.3325	-20.0507
		0.334167	12.3411	0.334167	-18.3684
		0.335833	28.941	0.335833	-14.7049
		0.3375	-19.3544	0.3375	-13.9659
		0.339167	-26.7133	0.339167	-13.604
		0.340833	-5.14087	0.340833	-12.1103
		0.3425	6.64325	0.3425	-11.383
		0.344167	-8.67482	0.344167	-12.7852
		0.345833	1.58356	0.345833	-12.0181
		0.3475	-12.7404	0.3475	-10.6197
		0.349167	-13.7809	0.349167	-9.64637
		0.350833	-16.1323	0.350833	-8.82935
		0.3525	-10.7476	0.3525	-8.03878
		0.354167	-32.7463	0.354167	-9.24918
		0.355833	8.63586	0.355833	-6.97691
		0.3575	44.4242	0.3575	-2.89747
		0.359167	-3.48557	0.359167	-3.95258
		0.360833	-29.7221	0.360833	-7.86345
		0.3625	-23.6798	0.3625	-8.15181
		0.364167	-29.1216	0.364167	-8.31236
		0.365833	-32.6705	0.365833	-10.1477
		0.3675	-17.8427	0.3675	-11.7801
		0.369167	-24.7461	0.369167	-12.8515
		0.370833	-34.5443	0.370833	-15.26
		0.3725	-27.8559	0.3725	-16.2677
		0.374167	-34.3945	0.374167	-17.642
		0.375833	-29.1654	0.375833	-18.5108
		0.3775	-22.1105	0.3775	-19.2684
		0.379167	71.9936	0.379167	-12.2857
		0.380833	33.9116	0.380833	-10.6007
		0.3825	16.211	0.3825	-12.4815
		0.384167	3.02937	0.384167	-12.0472
		0.385833	-19.7079	0.385833	-11.3796
		0.3875	-23.2002	0.3875	-11.3476
		0.389167	-25.6249	0.389167	-11.1145
		0.390833	-31.3311	0.390833	-11.0252
		0.3925	-19.3266	0.3925	-11.1241
		0.394167	-28.1526	0.394167	-11.3512
		0.395833	-20.1134	0.395833	-10.3892
		0.3975	-19.2496	0.3975	-9.81542
		0.399167	-28.4454	0.399167	-9.41881
		0.400833	-15.9308	0.400833	-8.5365
		0.4025	-18.2727	0.4025	-8.28064
		0.404167	36.6257	0.404167	-10.6385
		0.405833	-25.8378	0.405833	-14.6218
		0.4075	-27.5078	0.4075	-17.5364
		0.409167	-13.9611	0.409167	-18.6691
		0.410833	25.1178	0.410833	-15.6807
		0.4125	-26.7663	0.4125	-15.9184
		0.414167	-22.2135	0.414167	-15.691
		0.415833	-32.2823	0.415833	-15.7544
		0.4175	-25.926	0.4175	-16.1944
		0.419167	-30.9571	0.419167	-16.3814
		0.420833	-7.97754	0.420833	-15.5723
		0.4225	-19.1591	0.4225	-15.5663
		0.424167	-27.3245	0.424167	-15.4915
		0.425833	-8.07468	0.425833	-14.9678
		0.4275	-36.615	0.4275	-16.1906
		0.429167	-27.2305	0.429167	-20.4477
		0.430833	-22.556	0.430833	-20.2289
		0.4325	-8.52594	0.4325	-18.9635
		0.434167	62.903	0.434167	-13.8392
		0.435833	-24.2375	0.435833	-17.1295
		0.4375	-34.5288	0.4375	-17.647
		0.439167	31.7893	0.439167	-14.0468
		0.440833	-32.2434	0.440833	-14.0443
		0.4425	-32.3769	0.4425	-14.4743
		0.444167	-21.1217	0.444167	-13.8186
		0.445833	-25.6235	0.445833	-14.995
		0.4475	-26.0785	0.4475	-15.4563
		0.449167	-16.1789	0.449167	-14.7133
		0.450833	-4.34604	0.450833	-14.4647
		0.4525	-13.5521	0.4525	-12.9272
		0.454167	-6.00514	0.454167	-11.5121
		0.455833	-22.4591	0.455833	-11.5057
		0.4575	-24.6726	0.4575	-12.5821
		0.459167	-31.8705	0.459167	-18.9004
		0.460833	-28.8174	0.460833	-19.2057
		0.4625	-25.5284	0.4625	-18.6057
		0.464167	-3.69652	0.464167	-20.9714
		0.465833	-1.85178	0.465833	-18.9453
		0.4675	-25.3057	0.4675	-18.4739
		0.469167	-18.4903	0.469167	-18.2984
		0.470833	-7.92722	0.470833	-17.1187
		0.4725	28.1327	0.4725	-13.5046
		0.474167	-33.0964	0.474167	-14.6324
		0.475833	-31.1928	0.475833	-16.4222
		0.4775	-35.3857	0.4775	-17.8778
		0.479167	-18.7989	0.479167	-18.7307
		0.480833	-29.1145	0.480833	-19.1744
		0.4825	-0.375443	0.4825	-17.5546
		0.484167	-28.2646	0.484167	-17.3142
		0.485833	-22.5094	0.485833	-16.8937
		0.4875	-29.7608	0.4875	-17.1758
		0.489167	-22.3954	0.489167	-18.4224
		0.490833	-20.7078	0.490833	-19.6795
		0.4925	-23.6278	0.4925	-19.5676
		0.494167	-27.6647	0.494167	-20.1793
		0.495833	-16.9136	0.495833	-20.7783
		0.4975	-28.6996	0.4975	-24.5672
		0.499167	-28.6821	0.499167	-24.2729
		0.500833	-31.536	0.500833	-24.2958
		0.5025	-24.0583	0.5025	-23.5406
		0.504167	-20.1845	0.504167	-23.633
		0.505833	-27.8242	0.505833	-23.5469
		0.5075	-23.8973	0.5075	-25.1151
		0.509167	13.7071	0.509167	-22.317
		0.510833	-28.39	0.510833	-22.709
		0.5125	-34.7848	0.5125	-23.0439
		0.514167	-23.5369	0.514167	-23.12
		0.515833	-25.1961	0.515833	-23.4193
		0.5175	-15.0348	0.5175	-22.8464
		0.519167	-31.2453	0.519167	-23.0851
		0.520833	-28.4297	0.520833	-23.8528
		0.5225	-14.9849	0.5225	-22.9385
		0.524167	-20.5196	0.524167	-22.3944
		0.525833	-28.4688	0.525833	-22.1899
		0.5275	-34.0548	0.5275	-22.8563
		0.529167	-28.3957	0.529167	-23.4037
		0.530833	-29.0863	0.530833	-23.4879
		0.5325	-33.6861	0.5325	-24.1405
		0.534167	-30.6586	0.534167	-27.0982
		0.535833	-26.7457	0.535833	-26.9885
		0.5375	-28.1718	0.5375	-26.5477
		0.539167	-29.601	0.539167	-26.9519
		0.540833	-15.0989	0.540833	-26.2788
		0.5425	-31.0125	0.5425	-27.344
		0.544167	-19.2551	0.544167	-26.5446
		0.545833	-21.8102	0.545833	-26.1033
		0.5475	-22.3173	0.5475	-26.5921
		0.549167	-31.9203	0.549167	-27.3522
		0.550833	24.9681	0.550833	-23.7897
		0.5525	-33.288	0.5525	-23.7386
		0.554167	-17.0036	0.554167	-22.9791
		0.555833	-22.6791	0.555833	-22.552
		0.5575	-24.5149	0.5575	-21.9406
		0.559167	-14.7786	0.559167	-20.8819
		0.560833	6.84271	0.560833	-18.6427
		0.5625	-20.6892	0.5625	-18.1439
		0.564167	-20.2544	0.564167	-17.5208
		0.565833	-16.1208	0.565833	-17.5889
		0.5675	-21.6099	0.5675	-16.962
		0.569167	-19.2711	0.569167	-16.9631
		0.570833	59.1151	0.570833	-11.5681
		0.5725	-27.0277	0.5725	-11.8821
		0.574167	14.1889	0.574167	-8.80818
		0.575833	17.0808	0.575833	-9.334
		0.5775	-15.6589	0.5775	-8.15872
		0.579167	-27.5813	0.579167	-8.8639
		0.580833	-28.4016	0.580833	-9.2454
		0.5825	-24.1244	0.5825	-9.21936
		0.584167	-27.3284	0.584167	-10.056
		0.585833	-14.3826	0.585833	-11.471
		0.5875	-33.3629	0.5875	-12.316
		0.589167	-34.5362	0.589167	-13.2681
		0.590833	-24.1029	0.590833	-13.8002
		0.5925	-24.3236	0.5925	-13.9811
		0.594167	27.6653	0.594167	-10.852
		0.595833	-5.85307	0.595833	-15.1832
		0.5975	-24.3236	0.5975	-15.003
		0.599167	-29.4746	0.599167	-17.9139
		0.600833	-16.4848	0.600833	-20.1516
		0.6025	-30.9911	0.6025	-21.1737
		0.604167	-3.9751	0.604167	-19.6
		0.605833	-8.69321	0.605833	-18.2861
		0.6075	-24.6801	0.6075	-18.3231
		0.609167	-25.0067	0.609167	-18.1683
		0.610833	85.525	0.610833	-11.5078
		0.6125	-29.2916	0.6125	-11.2364
		0.614167	-34.0652	0.614167	-11.205
		0.615833	-34.9185	0.615833	-11.9261
		0.6175	-36.3426	0.6175	-12.7273
		0.619167	-19.426	0.619167	-15.8668
		0.620833	-31.0363	0.620833	-17.5456
		0.6225	-21.0659	0.6225	-17.3285
		0.624167	-23.8951	0.624167	-16.9565
		0.625833	-33.9829	0.625833	-18.123
		0.6275	-29.2309	0.6275	-18.0057
		0.629167	-30.2251	0.629167	-19.7557
		0.630833	-16.4777	0.630833	-20.2747
		0.6325	-22.9337	0.6325	-20.1582
		0.634167	-29.8033	0.634167	-20.478
		0.635833	-25.036	0.635833	-27.8487
		0.6375	-22.3824	0.6375	-27.3881
		0.639167	-33.3306	0.639167	-27.3391
		0.640833	-31.8854	0.640833	-27.1369
		0.6425	-33.0086	0.6425	-26.9147
		0.644167	-31.1616	0.644167	-27.697
		0.645833	-29.4003	0.645833	-27.588
		0.6475	50.3392	0.6475	-22.8276
		0.649167	-24.7058	0.649167	-22.8817
		0.650833	-14.4222	0.650833	-21.5776
		0.6525	-16.3085	0.6525	-20.7161
		0.654167	-20.1229	0.654167	-20.0427
		0.655833	-25.4568	0.655833	-20.6413
		0.6575	-21.8087	0.6575	-20.5663
		0.659167	10.3178	0.659167	-17.8915
		0.660833	-21.0586	0.660833	-17.6264
		0.6625	-29.516	0.6625	-18.1019
		0.664167	-28.6611	0.664167	-17.7906
		0.665833	-27.1521	0.665833	-17.4751
		0.6675	-24.425	0.6675	-16.9028
		0.669167	-23.8584	0.669167	-16.416
		0.670833	-28.4098	0.670833	-16.3499
		0.6725	-13.8055	0.6725	-20.6262
		0.674167	-18.5154	0.674167	-20.2135
		0.675833	-27.5072	0.675833	-21.0859
		0.6775	-14.7742	0.6775	-20.9836
		0.679167	-23.4794	0.679167	-21.2074
		0.680833	-35.0367	0.680833	-21.846
		0.6825	-35.8234	0.6825	-22.7803
		0.684167	-29.6412	0.684167	-25.4443
		0.685833	-23.6788	0.685833	-25.6189
		0.6875	-24.7334	0.6875	-25.3001
		0.689167	-26.4852	0.689167	-25.155
		0.690833	-28.4601	0.690833	-25.2422
		0.6925	-25.3091	0.6925	-25.3012
		0.694167	-25.7609	0.694167	-25.428
		0.695833	-24.6003	0.695833	-25.1741
		0.6975	-34.935	0.6975	-26.5827
		0.699167	-27.0664	0.699167	-27.1528
		0.700833	-35.5084	0.700833	-27.6862
		0.7025	7.76076	0.7025	-26.1838
		0.704167	-11.0619	0.704167	-25.356
		0.705833	-29.5242	0.705833	-24.9885
		0.7075	-32.9847	0.7075	-24.7993
		0.709167	-33.1338	0.709167	-25.0321
		0.710833	-32.3444	0.710833	-25.6098
		0.7125	-29.8464	0.7125	-25.9507
		0.714167	-24.7301	0.714167	-25.8337
		0.715833	-29.9996	0.715833	-25.9363
		0.7175	-29.2924	0.7175	-26.2019
		0.719167	-2.27646	0.719167	-24.6362
		0.720833	-16.0868	0.720833	-24.0687
		0.7225	-20.2742	0.7225	-23.0913
		0.724167	-16.3723	0.724167	-22.3783
		0.725833	-20.4799	0.725833	-21.3764
		0.7275	-34.4736	0.7275	-24.1921
		0.729167	-37.6078	0.729167	-25.9618
		0.730833	-37.0524	0.730833	-26.4637
		0.7325	-24.9912	0.7325	-25.9308
		0.734167	-10.8853	0.734167	-24.4475
		0.735833	-27.4049	0.735833	-24.1182
		0.7375	-22.9222	0.7375	-23.6566
		0.739167	-25.1207	0.739167	-23.6826
		0.740833	-23.2033	0.740833	-23.2296
		0.7425	-25.8635	0.7425	-23.001
		0.744167	-28.7209	0.744167	-24.7639
		0.745833	-30.4953	0.745833	-25.7245
		0.7475	-23.8411	0.7475	-25.9623
		0.749167	-31.6837	0.749167	-26.983
		0.750833	-32.0372	0.750833	-27.7535
		0.7525	-28.5219	0.7525	-27.3567
		0.754167	-26.0676	0.754167	-26.5874
		0.755833	-21.523	0.755833	-25.5521
		0.7575	-15.5203	0.7575	-24.9207
		0.759167	-21.4061	0.759167	-25.6221
		0.760833	-22.7008	0.760833	-25.3085
		0.7625	-27.0285	0.7625	-25.5823
		0.764167	-30.0386	0.764167	-25.9101
		0.765833	-31.0144	0.765833	-26.4309
		0.7675	-27.6503	0.7675	-26.55
		0.769167	5.77444	0.769167	-24.2503
		0.770833	-25.116	0.770833	-23.8917
		0.7725	80.525	0.7725	-16.9339
		0.774167	189.059	0.774167	-2.21779
		0.775833	-32.1222	0.775833	-2.22345
		0.7775	-25.82	0.7775	-2.04333
		0.779167	-29.7686	0.779167	-2.29006
		0.780833	-28.4712	0.780833	-2.75327
		0.7825	-32.7382	0.7825	-3.90114
		0.784167	-28.2441	0.784167	-4.357
		0.785833	-32.7832	0.785833	-5.02916
		0.7875	-15.528	0.7875	-4.26247
		0.789167	-25.4934	0.789167	-3.95945
		0.790833	-32.7553	0.790833	-4.07551
		0.7925	-9.59564	0.7925	-2.87186
		0.794167	-31.1784	0.794167	-5.33538
		0.795833	-32.2104	0.795833	-5.80834
		0.7975	-26.7372	0.7975	-12.9592
		0.799167	-26.6296	0.799167	-27.3384
		0.800833	-30.1132	0.800833	-27.2044
		0.8025	-22.4732	0.8025	-26.9813
		0.804167	-24.5258	0.804167	-26.6318
		0.805833	-32.5802	0.805833	-26.9057
		0.8075	-31.1065	0.8075	-26.7969
		0.809167	-0.677429	0.809167	-24.9592
		0.810833	0.370941	0.810833	-22.7489
		0.8125	-26.1143	0.8125	-23.4546
		0.814167	-18.9858	0.814167	-23.0208
		0.815833	-27.6253	0.815833	-22.6788
		0.8175	-5.28304	0.8175	-22.3913
		0.819167	17.0052	0.819167	-19.1791
		0.820833	-20.0251	0.820833	-18.3667
		0.8225	-26.1927	0.8225	-18.3304
		0.824167	-21.7031	0.824167	-18.002
		0.825833	-38.0116	0.825833	-18.5285
		0.8275	-32.641	0.8275	-19.2064
		0.829167	-16.0177	0.829167	-18.6392
		0.830833	-30.7251	0.830833	-18.5155
		0.8325	-36.0122	0.8325	-18.8425
		0.834167	-30.5168	0.834167	-20.8318
		0.835833	-28.3192	0.835833	-22.7445
		0.8375	-32.5133	0.8375	-23.1711
		0.839167	-21.9582	0.839167	-23.3693
		0.840833	-25.4699	0.840833	-23.2256
		0.8425	-28.8473	0.8425	-24.7965
		0.844167	-30.3416	0.844167	-27.953
		0.845833	-30.7674	0.845833	-28.6691
		0.8475	-25.2593	0.8475	-28.6069
		0.849167	-19.7252	0.849167	-28.475
		0.850833	-21.7343	0.850833	-27.3899
		0.8525	-15.7582	0.8525	-26.2644
		0.854167	-27.0713	0.854167	-27.0013
		0.855833	-29.6989	0.855833	-26.9329
		0.8575	-36.3399	0.8575	-26.9547
		0.859167	-27.8312	0.859167	-26.7757
		0.860833	-30.3307	0.860833	-26.9098
		0.8625	-35.2832	0.8625	-27.0944
		0.864167	-30.5961	0.864167	-27.6703
		0.865833	22.6133	0.865833	-24.4647
		0.8675	17.9929	0.8675	-21.3421
		0.869167	11.8433	0.869167	-18.5297
		0.870833	-30.1683	0.870833	-18.4898
		0.8725	-26.1502	0.8725	-18.5492
		0.874167	-28.3204	0.874167	-19.1222
		0.875833	-27.1911	0.875833	-19.486
		0.8775	-28.9032	0.8775	-20.3623
		0.879167	-30.3644	0.879167	-20.5819
		0.880833	-23.5077	0.880833	-20.1691
		0.8825	-24.4223	0.8825	-19.3746
		0.884167	-27.9901	0.884167	-19.3852
		0.885833	-19.7477	0.885833	-18.6797
		0.8875	-15.6139	0.8875	-17.3684
		0.889167	-26.2496	0.889167	-17.0786
		0.890833	-29.7585	0.890833	-20.5701
		0.8925	-28.947	0.8925	-23.6994
		0.894167	-32.5767	0.894167	-26.6607
		0.895833	-28.1719	0.895833	-26.5276
		0.8975	-30.7215	0.8975	-26.8324
		0.899167	-27.5603	0.899167	-26.7817
		0.900833	-15.7643	0.900833	-26.0199
		0.9025	-26.1852	0.9025	-25.8387
		0.904167	-16.1801	0.904167	-24.8931
		0.905833	-7.80185	0.905833	-23.8461
		0.9075	-12.8323	0.9075	-23.0734
		0.909167	25.2201	0.909167	-19.526
		0.910833	-26.1307	0.910833	-19.9516
		0.9125	-32.8591	0.9125	-21.1013
		0.914167	-23.2826	0.914167	-20.9035
		0.915833	-32.9373	0.915833	-21.1154
		0.9175	-30.793	0.9175	-21.2385
		0.919167	-24.1974	0.919167	-20.6798
		0.920833	-27.3467	0.920833	-20.6248
		0.9225	-28.0668	0.9225	-20.4478
		0.924167	-28.6785	0.924167	-20.5224
		0.925833	-31.345	0.925833	-21.5611
		0.9275	-35.1952	0.9275	-22.1618
		0.929167	-31.5887	0.929167	-23.189
		0.930833	-25.3444	0.930833	-24.3585
		0.9325	-4.22401	0.9325	-23.7846
		0.934167	-17.0142	0.934167	-26.6002
		0.935833	-26.59	0.935833	-26.6309
		0.9375	-25.0057	0.9375	-26.1073
		0.939167	-12.2732	0.939167	-25.3733
		0.940833	-29.1861	0.940833	-25.1233
		0.9425	19.9329	0.9425	-21.7415
		0.944167	-21.652	0.944167	-21.5718
		0.945833	2.16873	0.945833	-19.6041
		0.9475	-28.6184	0.9475	-19.6409
		0.949167	-30.0054	0.949167	-19.7294
		0.950833	-32.366	0.950833	-19.7974
		0.9525	-24.9156	0.9525	-19.1121
		0.954167	-31.3237	0.954167	-19.0945
		0.955833	-28.4884	0.955833	-19.3041
		0.9575	-5.47568	0.9575	-19.3875
		0.959167	-4.48117	0.959167	-18.552
		0.960833	-30.9624	0.960833	-18.8435
		0.9625	-32.1164	0.9625	-19.3175
		0.964167	-24.1832	0.964167	-20.1115
		0.965833	-25.3943	0.965833	-19.8587
		0.9675	-22.5418	0.9675	-22.6904
		0.969167	-24.4489	0.969167	-22.8768
		0.970833	-20.1473	0.970833	-24.3646
		0.9725	-22.006	0.9725	-23.9238
		0.974167	-28.2817	0.974167	-23.8088
		0.975833	-6.70561	0.975833	-22.0981
		0.9775	25.4774	0.9775	-18.7386
		0.979167	-22.013	0.979167	-18.1179
		0.980833	-24.726	0.980833	-17.8671
		0.9825	-19.5914	0.9825	-18.8081
		0.984167	-25.6783	0.984167	-20.2213
		0.985833	-31.3421	0.985833	-20.2466
		0.9875	-15.6173	0.9875	-19.1466
		0.989167	-14.9545	0.989167	-18.5314
		0.990833	7.32085	0.990833	-16.3504
		0.9925	-27.0162	0.9925	-16.6487
		0.994167	-31.9001	0.994167	-17.1454
		0.995833	-27.5584	0.995833	-17.6395
		0.9975	-7.04927	0.9975	-16.6424
		0.999167	-13.6286	0.999167	-15.6655
		1.00083	-32.0353	1.00083	-17.3542
		1.0025	-31.0307	1.0025	-21.1214
		1.00417	-27.3757	1.00417	-21.4789
		1.00583	-8.55121	1.00583	-20.4006
		1.0075	-11.471	1.0075	-19.8592
		1.00917	-5.5916	1.00917	-18.5201
		1.01083	-26.9401	1.01083	-18.2266
		1.0125	-16.6653	1.0125	-18.2965
		1.01417	-25.3712	1.01417	-18.9909
		1.01583	11.5694	1.01583	-18.7077
		1.0175	-28.5286	1.0175	-18.8085
		1.01917	-29.2383	1.01917	-18.6311
		1.02083	-29.7601	1.02083	-18.7778
		1.0225	-13.2957	1.0225	-19.1943
		1.02417	-11.5822	1.02417	-19.0578
		1.02583	-22.0261	1.02583	-18.3906
		1.0275	-2.77811	1.0275	-16.5071
		1.02917	8.08585	1.02917	-14.143
		1.03083	15.5319	1.03083	-12.5374
		1.0325	9.22353	1.0325	-11.1578
		1.03417	-3.58553	1.03417	-11.024
		1.03583	-0.499603	1.03583	-9.26134
		1.0375	58.4602	1.0375	-4.25297
		1.03917	1.10954	1.03917	-2.48759
		1.04083	3.9781	1.04083	-2.99368
		1.0425	-0.115936	1.0425	-1.0995
		1.04417	14.9162	1.04417	1.84413
		1.04583	39.422	1.04583	6.45627
		1.0475	34.6789	1.0475	9.65458
		1.04917	18.5992	1.04917	11.6667
		1.05083	7.63739	1.05083	13.6442
		1.0525	28.0825	1.0525	15.7016
		1.05417	87.8023	1.05417	21.016
		1.05583	-0.450546	1.05583	19.9505
		1.0575	28.6934	1.0575	21.2485
		1.05917	-0.0393372	1.05917	21.4849
		1.06083	18.0634	1.06083	22.7225
		1.0625	18.4531	1.0625	20.0553
		1.06417	4.82396	1.06417	20.303
		1.06583	9.81578	1.06583	20.6921
		1.0675	5.3829	1.0675	21.0587
		1.06917	12.7253	1.06917	20.9127
		1.07083	62.6152	1.07083	22.4589
		1.0725	18.3916	1.0725	21.3731
		1.07417	19.1132	1.07417	21.4073
		1.07583	19.2794	1.07583	22.1835
		1.0775	95.8058	1.0775	26.6984
		1.07917	77.1518	1.07917	25.9883
		1.08083	42.285	1.08083	28.8374
		1.0825	28.6955	1.0825	28.8375
		1.08417	60.3844	1.08417	32.8658
		1.08583	39.1018	1.08583	34.2683
		1.0875	59.9311	1.0875	37.0335
		1.08917	65.5565	1.08917	41.0823
		1.09083	48.8463	1.09083	43.6844
		1.0925	34.8273	1.0925	45.6473
		1.09417	40.1876	1.09417	47.4782
		1.09583	63.2404	1.09583	47.5198
		1.0975	53.254	1.0975	49.844
		1.09917	65.1691	1.09917	52.9144
		1.10083	45.8188	1.10083	54.6837
		1.1025	54.2756	1.1025	51.915
		1.10417	58.5937	1.10417	50.6778
		1.10583	57.7587	1.10583	51.7094
		1.1075	67.4371	1.1075	54.2922
		1.10917	67.0724	1.10917	54.738
		1.11083	64.1369	1.11083	56.407
		1.1125	53.3884	1.1125	55.9709
		1.11417	67.5306	1.11417	56.1025
		1.11583	58.5786	1.11583	56.7513
		1.1175	65.2571	1.1175	58.7799
		1.11917	60.5867	1.11917	60.1399
		1.12083	68.5444	1.12083	60.4935
		1.1225	75.3909	1.1225	61.9693
		1.12417	95.2514	1.12417	63.9747
		1.12583	89.0075	1.12583	66.854
		1.1275	82.1174	1.1275	68.7101
		1.12917	77.1508	1.12917	69.9473
		1.13083	113.613	1.13083	73.6709
		1.1325	69.0402	1.1325	73.7778
		1.13417	74.3663	1.13417	74.264
		1.13583	88.2754	1.13583	75.8733
		1.1375	73.7118	1.1375	77.2281
		1.13917	91.8501	1.13917	78.8494
		1.14083	78.9121	1.14083	80.205
		1.1425	81.01	1.1425	81.2552
		1.14417	83.5141	1.14417	82.7837
		1.14583	88.6018	1.14583	84.1209
		1.1475	86.3642	1.1475	84.8524
		1.14917	123.735	1.14917	86.7513
		1.15083	136.605	1.15083	89.9244
		1.1525	96.4464	1.1525	90.8797
		1.15417	93.0909	1.15417	91.9424
		1.15583	91.9966	1.15583	90.5013
		1.1575	108.389	1.1575	93.1245
		1.15917	102.517	1.15917	95.0013
		1.16083	102.634	1.16083	95.9585
		1.1625	97.0904	1.1625	97.5171
		1.16417	118.952	1.16417	99.3239
		1.16583	115.267	1.16583	101.748
		1.1675	135.698	1.1675	105.393
		1.16917	124.71	1.16917	108.14
		1.17083	167.411	1.17083	113.394
		1.1725	152.781	1.1725	117.822
		1.17417	113.382	1.17417	117.131
		1.17583	136.742	1.17583	117.141
		1.1775	118.634	1.1775	118.62
		1.17917	118.23	1.17917	120.296
		1.18083	109.839	1.18083	121.485
		1.1825	109.398	1.1825	121.552
		1.18417	113.401	1.18417	122.278
		1.18583	115.557	1.18583	123.14
		1.1875	118.059	1.1875	124.537
		1.18917	105.536	1.18917	123.643
		1.19083	123.612	1.19083	124.199
		1.1925	119.035	1.1925	123.088
		1.19417	154.851	1.19417	125.098
		1.19583	172.408	1.19583	125.431
		1.1975	139.596	1.1975	124.552
		1.19917	134.016	1.19917	125.928
		1.20083	141.653	1.20083	126.255
		1.2025	119.654	1.2025	126.323
		1.20417	123.242	1.20417	126.657
		1.20583	127.565	1.20583	127.839
		1.2075	186.978	1.2075	133.011
		1.20917	159.931	1.20917	136.113
		1.21083	136.138	1.21083	137.485
		1.2125	181.258	1.2125	141.698
		1.21417	140.266	1.21417	144.014
		1.21583	147.349	1.21583	145.596
		1.2175	135.47	1.2175	146.692
		1.21917	122.275	1.21917	144.52
		1.22083	126.374	1.22083	141.451
		1.2225	134.051	1.2225	141.081
		1.22417	127.038	1.22417	140.616
		1.22583	133.597	1.22583	140.079
		1.2275	157.101	1.2275	142.575
		1.22917	140.599	1.22917	143.733
		1.23083	157.958	1.23083	145.759
		1.2325	154.565	1.2325	143.598
		1.23417	147.949	1.23417	142.799
		1.23583	131.874	1.23583	142.515
		1.2375	144.686	1.2375	140.077
		1.23917	147.391	1.23917	140.552
		1.24083	132.55	1.24083	139.565
		1.2425	136.851	1.2425	139.657
		1.24417	157.407	1.24417	141.999
		1.24583	137.589	1.24583	142.747
		1.2475	145.964	1.2475	143.541
		1.24917	184.965	1.24917	147.403
		1.25083	159.238	1.25083	149.113
		1.2525	145.112	1.2525	148.313
		1.25417	141.971	1.25417	148.405
		1.25583	139.231	1.25583	147.156
		1.2575	153.424	1.2575	147.08
		1.25917	156.852	1.25917	147.674
		1.26083	148.296	1.26083	148.768
		1.2625	159.548	1.2625	149.759
		1.26417	151.2	1.26417	150.013
		1.26583	176.966	1.26583	152.974
		1.2675	168.166	1.2675	155.062
		1.26917	183.676	1.26917	156.813
		1.27083	217.025	1.27083	162.109
		1.2725	214.449	1.2725	166.675
		1.27417	196.332	1.27417	167.432
		1.27583	231.298	1.27583	172.236
		1.2775	183.555	1.2775	174.799
		1.27917	179.137	1.27917	177.277
		1.28083	183.31	1.28083	180.216
		1.2825	182.989	1.2825	182.187
		1.28417	178.522	1.28417	183.631
		1.28583	157.196	1.28583	184.225
		1.2875	159.182	1.2875	184.2
		1.28917	149.676	1.28917	184.099
		1.29083	223.992	1.29083	187.234
		1.2925	159.811	1.2925	186.677
		1.29417	161.545	1.29417	185.201
		1.29583	162.412	1.29583	181.56
		1.2975	162.828	1.2975	178.119
		1.29917	164.391	1.29917	175.99
		1.30083	161.531	1.30083	171.338
		1.3025	172.735	1.3025	170.617
		1.30417	205.972	1.30417	172.406
		1.30583	183.417	1.30583	172.413
		1.3075	184.211	1.3075	172.495
		1.30917	177.608	1.30917	172.434
		1.31083	164.951	1.31083	172.951
		1.3125	158.71	1.3125	172.919
		1.31417	163.232	1.31417	173.823
		1.31583	176.884	1.31583	170.683
		1.3175	175.86	1.3175	171.752
		1.31917	172.277	1.31917	172.468
		1.32083	171.947	1.32083	173.104
		1.3225	172.503	1.3225	173.749
		1.32417	246.351	1.32417	179.213
		1.32583	164.474	1.32583	179.409
		1.3275	160.512	1.3275	178.594
		1.32917	180.67	1.32917	176.907
		1.33083	198.003	1.33083	177.88
		1.3325	173.143	1.3325	177.142
		1.33417	195.438	1.33417	178.33
		1.33583	171.768	1.33583	178.785
		1.3375	192.071	1.3375	181.009
		1.33917	192.874	1.33917	182.985
		1.34083	174.651	1.34083	182.836
		1.3425	174.548	1.3425	182.749
		1.34417	179.602	1.34417	183.237
		1.34583	168.725	1.34583	183.022
		1.3475	163.494	1.3475	182.422
		1.34917	165.918	1.34917	177.059
		1.35083	174.552	1.35083	177.731
		1.3525	183.912	1.3525	179.291
		1.35417	178.998	1.35417	179.18
		1.35583	190.034	1.35583	178.649
		1.3575	193.835	1.3575	180.028
		1.35917	181.533	1.35917	179.101
		1.36083	172.199	1.36083	179.13
		1.3625	169.056	1.3625	177.595
		1.36417	178.623	1.36417	176.645
		1.36583	177.123	1.36583	176.81
		1.3675	194.063	1.3675	178.111
		1.36917	177.337	1.36917	177.96
		1.37083	187.426	1.37083	179.207
		1.3725	177.245	1.3725	180.124
		1.37417	171.221	1.37417	180.477
		1.37583	175.724	1.37583	180.555
		1.3775	179.254	1.3775	180.245
		1.37917	180.678	1.37917	180.357
		1.38083	179.47	1.38083	179.653
		1.3825	230.229	1.3825	182.079
		1.38417	314.247	1.38417	190.926
		1.38583	220.22	1.38583	194.128
		1.3875	175.315	1.3875	194.545
		1.38917	179.613	1.38917	194.611
		1.39083	179.23	1.39083	194.752
		1.3925	186.055	1.3925	194.218
		1.39417	177.899	1.39417	194.255
		1.39583	186.132	1.39583	194.169
		1.3975	195.536	1.3975	195.388
		1.39917	187.439	1.39917	196.469
		1.40083	186.944	1.40083	197.217
		1.4025	187.879	1.4025	197.792
		1.40417	189.617	1.40417	198.388
		1.40583	185.675	1.40583	198.802
		1.4075	177.566	1.4075	195.291
		1.40917	188.877	1.40917	186.933
		1.41083	183.983	1.41083	184.517
		1.4125	191.66	1.4125	185.607
		1.41417	193.694	1.41417	186.546
		1.41583	185.677	1.41583	186.975
		1.4175	189.846	1.4175	187.228
		1.41917	243.223	1.41917	191.583
		1.42083	196.332	1.42083	192.263
		1.4225	195.009	1.4225	192.228
		1.42417	213.991	1.42417	193.998
		1.42583	189.605	1.42583	194.175
		1.4275	197.578	1.4275	194.822
		1.42917	190.259	1.42917	194.865
		1.43083	188.083	1.43083	195.025
		1.4325	184.806	1.4325	195.508
		1.43417	192.453	1.43417	195.746
		1.43583	202.151	1.43583	196.958
		1.4375	207.123	1.4375	197.989
		1.43917	198.962	1.43917	198.34
		1.44083	191.737	1.44083	198.744
		1.4425	202.645	1.4425	199.597
		1.44417	195.187	1.44417	196.395
		1.44583	204.791	1.44583	196.959
		1.4475	190.021	1.4475	196.626
		1.44917	210.327	1.44917	196.382
		1.45083	236.169	1.45083	199.486
		1.4525	191.611	1.4525	199.088
		1.45417	219.42	1.45417	201.032
		1.45583	295.712	1.45583	208.208
		1.4575	192.152	1.4575	208.697
		1.45917	195.977	1.45917	208.932
		1.46083	199.698	1.46083	208.769
		1.4625	189.659	1.4625	207.604
		1.46417	203.649	1.46417	207.917
		1.46583	206.091	1.46583	208.874
		1.4675	229.595	1.4675	210.671
		1.46917	222.838	1.46917	212.514
		1.47083	200.659	1.47083	212.239
		1.4725	198.981	1.4725	212.836
		1.47417	219.389	1.47417	213.44
		1.47583	217.296	1.47583	212.182
		1.4775	201.598	1.4775	212.848
		1.47917	193.805	1.47917	211.14
		1.48083	201.1	1.48083	204.833
		1.4825	189.511	1.4825	204.656
		1.48417	202.393	1.48417	205.084
		1.48583	217.081	1.48583	206.243
		1.4875	285.737	1.4875	212.648
		1.48917	248.112	1.48917	215.612
		1.49083	212.926	1.49083	216.068
		1.4925	202.234	1.4925	214.244
		1.49417	215.078	1.49417	213.727
		1.49583	220.542	1.49583	215.052
		1.4975	202.143	1.4975	215.263
		1.49917	219.488	1.49917	215.269
		1.50083	208.591	1.50083	214.689
		1.5025	201.865	1.5025	214.707
		1.50417	257.202	1.50417	218.933
		1.50583	200.895	1.50583	218.92
		1.5075	202.074	1.5075	219.757
		1.50917	200.386	1.50917	219.623
		1.51083	203.382	1.51083	218.71
		1.5125	194.74	1.5125	212.644
		1.51417	224.712	1.51417	211.084
		1.51583	211.142	1.51583	210.965
		1.5175	195.926	1.5175	210.544
		1.51917	230.756	1.51917	211.59
		1.52083	204.2	1.52083	210.5
		1.5225	201.35	1.5225	210.447
		1.52417	206.663	1.52417	209.592
		1.52583	220.402	1.52583	210.38
		1.5275	201.575	1.5275	210.36
		1.52917	200.741	1.52917	206.596
		1.53083	204.814	1.53083	206.858
		1.5325	211.749	1.5325	207.503
		1.53417	204.97	1.53417	207.808
		1.53583	207.459	1.53583	208.08
		1.5375	205.702	1.5375	208.811
		1.53917	208.276	1.53917	207.715
		1.54083	199.682	1.54083	206.951
		1.5425	209.685	1.5425	207.868
		1.54417	213.593	1.54417	206.724
		1.54583	279.429	1.54583	211.739
		1.5475	203.636	1.5475	211.892
		1.54917	211.847	1.54917	212.237
		1.55083	235.863	1.55083	213.268
		1.5525	222.192	1.5525	214.642
		1.55417	213.083	1.55417	215.465
		1.55583	283.685	1.55583	220.723
		1.5575	250.361	1.5575	223.297
		1.55917	205.472	1.55917	223.331
		1.56083	201.358	1.56083	222.924
		1.5625	262.546	1.5625	226.714
		1.56417	246.322	1.56417	229.25
		1.56583	217.304	1.56583	230.425
		1.5675	208.102	1.5675	230.319
		1.56917	239.656	1.56917	232.057
		1.57083	205.965	1.57083	227.159
		1.5725	205.784	1.5725	227.303
		1.57417	220.938	1.57417	227.909
		1.57583	214.811	1.57583	226.505
		1.5775	229.574	1.5775	226.997
		1.57917	209.303	1.57917	226.745
		1.58083	214.123	1.58083	222.108
		1.5825	223.112	1.5825	220.291
		1.58417	215.334	1.58417	220.949
		1.58583	220.28	1.58583	222.21
		1.5875	208.237	1.5875	218.59
		1.58917	204.945	1.58917	215.831
		1.59083	207.912	1.59083	215.205
		1.5925	196.837	1.5925	214.454
		1.59417	207.717	1.59417	212.325
		1.59583	218.752	1.59583	213.177
		1.5975	201.547	1.5975	212.895
		1.59917	237.823	1.59917	214.02
		1.60083	220.71	1.60083	214.414
		1.6025	208.269	1.6025	212.993
		1.60417	215.668	1.60417	213.418
		1.60583	210.956	1.60583	213.206
		1.6075	213.782	1.6075	212.584
		1.60917	211.559	1.60917	212.333
		1.61083	214.628	1.61083	211.956
		1.6125	216.672	1.6125	212.518
		1.61417	215.526	1.61417	213.224
		1.61583	207.172	1.61583	213.174
		1.6175	213.448	1.6175	214.282
		1.61917	211.493	1.61917	214.533
		1.62083	212.942	1.62083	214.146
		1.6225	270.909	1.6225	218.77
		1.62417	245.871	1.62417	219.307
		1.62583	230.2	1.62583	219.939
		1.6275	215.036	1.6275	220.391
		1.62917	224.524	1.62917	220.981
		1.63083	211	1.63083	220.984
		1.6325	219.285	1.6325	221.351
		1.63417	213.362	1.63417	221.471
		1.63583	217.12	1.63583	221.637
		1.6375	221.075	1.6375	221.931
		1.63917	213.018	1.63917	221.764
		1.64083	212.72	1.64083	222.134
		1.6425	219	1.6425	222.504
		1.64417	210.472	1.64417	222.436
		1.64583	211.728	1.64583	222.355
		1.6475	210.7	1.6475	218.341
		1.64917	214.204	1.64917	216.23
		1.65083	222.738	1.65083	215.732
		1.6525	217.508	1.6525	215.897
		1.65417	249.621	1.65417	217.57
		1.65583	206.551	1.65583	217.274
		1.6575	223.722	1.6575	217.569
		1.65917	210.463	1.65917	217.376
		1.66083	214.397	1.66083	217.194
		1.6625	284.441	1.6625	221.419
		1.66417	224.776	1.66417	222.203
		1.66583	229.191	1.66583	223.301
		1.6675	219.969	1.6675	223.365
		1.66917	219.272	1.66917	223.952
		1.67083	211.226	1.67083	223.919
		1.6725	226.34	1.6725	224.961
		1.67417	217.428	1.67417	225.176
		1.67583	220.525	1.67583	225.029
		1.6775	227.873	1.6775	225.72
		1.67917	221.109	1.67917	223.819
		1.68083	220.358	1.68083	224.739
		1.6825	218.767	1.6825	224.409
		1.68417	219.238	1.68417	224.994
		1.68583	217.521	1.68583	225.202
		1.6875	221.815	1.6875	221.027
		1.68917	225.182	1.68917	221.054
		1.69083	232.872	1.69083	221.3
		1.6925	237.119	1.6925	222.443
		1.69417	225.564	1.69417	222.862
		1.69583	224.584	1.69583	223.753
		1.6975	219.059	1.6975	223.268
		1.69917	223.501	1.69917	223.673
		1.70083	217.81	1.70083	223.491
		1.7025	353.673	1.7025	231.878
		1.70417	228.526	1.70417	232.373
		1.70583	230.582	1.70583	233.054
		1.7075	232.528	1.7075	233.972
		1.70917	219.673	1.70917	234.001
		1.71083	220.365	1.71083	234.19
		1.7125	261.696	1.7125	236.849
		1.71417	225.72	1.71417	236.885
		1.71583	238.537	1.71583	237.263
		1.7175	241.499	1.7175	237.555
		1.71917	214.6	1.71917	236.824
		1.72083	237.954	1.72083	237.715
		1.7225	220.632	1.7225	237.82
		1.72417	246.075	1.72417	239.325
		1.72583	247.102	1.72583	241.278
		1.7275	219.517	1.7275	232.334
		1.72917	229.266	1.72917	232.383
		1.73083	217.524	1.73083	231.513
		1.7325	222.927	1.7325	230.873
		1.73417	227.751	1.73417	231.411
		1.73583	251.85	1.73583	233.51
		1.7375	226.526	1.7375	231.165
		1.73917	233.006	1.73917	231.651
		1.74083	271.347	1.74083	233.838
		1.7425	231.664	1.7425	233.183
		1.74417	254.743	1.74417	235.859
		1.74583	224.663	1.74583	234.973
		1.7475	227.663	1.7475	235.442
		1.74917	218.411	1.74917	233.597
		1.75083	235.49	1.75083	232.823
		1.7525	222.441	1.7525	233.018
		1.75417	229.294	1.75417	233.02
		1.75583	244.188	1.75583	234.798
		1.7575	240.473	1.7575	235.967
		1.75917	234.561	1.75917	236.421
		1.76083	223.836	1.76083	234.554
		1.7625	252.949	1.7625	236.315
		1.76417	243.354	1.76417	237.005
		1.76583	256.323	1.76583	236.004
		1.7675	234.487	1.7675	236.192
		1.76917	222.295	1.76917	234.029
		1.77083	223.934	1.77083	233.98
		1.7725	225.747	1.7725	233.852
		1.77417	227.438	1.77417	234.454
		1.77583	227.269	1.77583	233.906
		1.7775	231.306	1.7775	234.497
		1.77917	230.663	1.77917	234.588
		1.78083	224.922	1.78083	233.304
		1.7825	233.356	1.7825	232.829
		1.78417	239.472	1.78417	233.157
		1.78583	239.447	1.78583	234.198
		1.7875	264.398	1.7875	234.961
		1.78917	229.843	1.78917	234.06
		1.79083	247.514	1.79083	233.473
		1.7925	220.305	1.7925	232.527
		1.79417	223.162	1.79417	232.585
		1.79583	224.628	1.79583	232.631
		1.7975	265.536	1.7975	235.284
		1.79917	232.137	1.79917	235.597
		1.80083	223.779	1.80083	235.365
		1.8025	220.265	1.8025	234.629
		1.80417	225.928	1.80417	234.313
		1.80583	249.486	1.80583	235.95
		1.8075	231.949	1.8075	235.857
		1.80917	230.567	1.80917	235.263
		1.81083	232.675	1.81083	234.811
		1.8125	229.295	1.8125	232.471
		1.81417	226.081	1.81417	232.22
		1.81583	225.983	1.81583	230.785
		1.8175	236.858	1.8175	231.889
		1.81917	234.941	1.81917	232.674
		1.82083	249.607	1.82083	234.339
		1.8225	254.278	1.8225	233.589
		1.82417	233.618	1.82417	233.687
		1.82583	269.25	1.82583	236.719
		1.8275	239.804	1.8275	238.021
		1.82917	250.753	1.82917	239.676
		1.83083	244.548	1.83083	239.347
		1.8325	278.614	1.8325	242.458
		1.83417	236.985	1.83417	242.886
		1.83583	236.118	1.83583	243.116
		1.8375	238.983	1.8375	243.761
		1.83917	230.155	1.83917	244.033
		1.84083	227.242	1.84083	244.117
		1.8425	227.76	1.8425	243.51
		1.84417	243.628	1.84417	244.09
		1.84583	228.244	1.84583	242.665
		1.8475	220.257	1.8475	240.397
		1.84917	226.01	1.84917	239.89
		1.85083	244.103	1.85083	238.214
		1.8525	230.909	1.8525	237.621
		1.85417	232.376	1.85417	236.396
		1.85583	231.714	1.85583	235.54
		1.8575	239.791	1.8575	232.952
		1.85917	225.51	1.85917	232.187
		1.86083	226.926	1.86083	231.574
		1.8625	233.636	1.8625	231.217
		1.86417	253.204	1.86417	232.754
		1.86583	240.361	1.86583	233.629
		1.8675	235.458	1.8675	234.142
		1.86917	301.46	1.86917	237.997
		1.87083	238.591	1.87083	238.687
		1.8725	237.377	1.8725	239.828
		1.87417	249.216	1.87417	241.376
		1.87583	230.673	1.87583	240.48
		1.8775	265.015	1.8775	242.754
		1.87917	239.526	1.87917	243.231
		1.88083	227.07	1.88083	242.921
		1.8825	222.986	1.8825	241.801
		1.88417	232.976	1.88417	242.298
		1.88583	235.161	1.88583	242.847
		1.8875	228.469	1.8875	242.503
		1.88917	232.256	1.88917	241.106
		1.89083	246.271	1.89083	241.5
		1.8925	236.692	1.8925	241.583
		1.89417	223.389	1.89417	236.378
		1.89583	238.912	1.89583	236.399
		1.8975	232.224	1.8975	236.056
		1.89917	237.817	1.89917	235.296
		1.90083	238.757	1.90083	235.835
		1.9025	234.828	1.9025	233.822
		1.90417	224.234	1.90417	232.803
		1.90583	233.213	1.90583	233.212
		1.9075	234.651	1.9075	233.99
		1.90917	223.957	1.90917	233.389
		1.91083	233.239	1.91083	233.261
		1.9125	248.064	1.9125	234.567
		1.91417	238.828	1.91417	235.005
		1.91583	276.681	1.91583	237.032
		1.9175	249.743	1.9175	237.902
		1.91917	242.309	1.91917	239.164
		1.92083	236.916	1.92083	239.031
		1.9225	225.818	1.9225	238.604
		1.92417	236.271	1.92417	238.501
		1.92583	222.842	1.92583	237.44
		1.9275	228.338	1.9275	237.007
		1.92917	235.472	1.92917	237.756
		1.93083	233.512	1.93083	237.776
		1.9325	226.545	1.9325	237.236
		1.93417	223.491	1.93417	237.205
		1.93583	232.013	1.93583	237.123
		1.9375	255.262	1.9375	237.603
		1.93917	237.58	1.93917	237.52
		1.94083	236.489	1.94083	234.84
		1.9425	237.997	1.9425	234.057
		1.94417	235.506	1.94417	233.604
		1.94583	240.821	1.94583	233.864
		1.9475	239.236	1.9475	234.758
		1.94917	230.163	1.94917	234.351
		1.95083	230.031	1.95083	234.831
		1.9525	229.376	1.9525	234.9
		1.95417	223.405	1.95417	234.095
		1.95583	293.736	1.95583	238.11
		1.9575	243.972	1.9575	239.272
		1.95917	253.268	1.95917	241.257
		1.96083	243.781	1.96083	242.042
		1.9625	243.005	1.9625	241.224
		1.96417	238.635	1.96417	241.295
		1.96583	235.25	1.96583	241.212
		1.9675	240.179	1.9675	241.358
		1.96917	247.016	1.96917	242.125
		1.97083	259.329	1.97083	243.359
		1.9725	326.715	1.9725	249.191
		1.97417	269.561	1.97417	251.817
		1.97583	230.322	1.97583	251.837
		1.9775	242.386	1.9775	252.704
		1.97917	230.904	1.97917	253.204
		1.98083	229.274	1.98083	248.906
		1.9825	238.508	1.9825	248.542
		1.98417	232.923	1.98417	247.186
		1.98583	243.888	1.98583	247.193
		1.9875	242.704	1.9875	247.173
		1.98917	241.891	1.98917	247.39
		1.99083	242.551	1.99083	247.877
		1.9925	226.641	1.9925	246.974
		1.99417	232.032	1.99417	245.975
		1.99583	234.892	1.99583	244.346
		1.9975	237.243	1.9975	238.381
		1.99917	233.808	1.99917	235.998
		2.00083	262.925	2.00083	238.171
		2.0025	237.046	2.0025	237.815
		2.00417	235.18	2.00417	238.1
		2.00583	236.625	2.00583	238.59
		2.0075	238.565	2.0075	238.594
		2.00917	228.11	2.00917	238.273
		2.01083	232.544	2.01083	237.517
		2.0125	232.65	2.0125	236.847
		2.01417	240.524	2.01417	236.756
		2.01583	240.044	2.01583	236.589
		2.0175	259.069	2.0175	238.75
		2.01917	230.186	2.01917	238.627
		2.02083	232.179	2.02083	238.447
		2.0225	254.91	2.0225	239.624
		2.02417	270.678	2.02417	242.082
		2.02583	242.642	2.02583	240.73
		2.0275	240.193	2.0275	240.94
		2.02917	242.907	2.02917	241.455
		2.03083	243.201	2.03083	241.893
		2.0325	243.067	2.0325	242.193
		2.03417	290.232	2.03417	246.335
		2.03583	290.214	2.03583	250.18
		2.0375	232.039	2.0375	250.139
		2.03917	235.964	2.03917	249.835
		2.04083	242.191	2.04083	249.978
		2.0425	232.884	2.0425	248.233
		2.04417	245.829	2.04417	249.275
		2.04583	240.289	2.04583	249.816
		2.0475	231.996	2.0475	248.288
		2.04917	249.311	2.04917	246.864
		2.05083	308.444	2.05083	251.251
		2.0525	237.719	2.0525	251.086
		2.05417	239.061	2.05417	250.829
		2.05583	230.716	2.05583	249.997
		2.0575	235.276	2.0575	249.478
		2.05917	238.979	2.05917	246.061
		2.06083	234.555	2.06083	242.35
		2.0625	247.673	2.0625	243.392
		2.06417	240.664	2.06417	243.706
		2.06583	232.055	2.06583	243.03
		2.0675	244.327	2.0675	243.793
		2.06917	237.422	2.06917	243.232
		2.07083	240.245	2.07083	243.23
		2.0725	235.87	2.0725	243.488
		2.07417	248	2.07417	243.4
		2.07583	231.8	2.07583	238.291
		2.0775	244.61	2.0775	238.75
		2.07917	245.394	2.07917	239.172
		2.08083	263.751	2.08083	241.375
		2.0825	235.799	2.0825	241.41
		2.08417	290.419	2.08417	244.839
		2.08583	273.449	2.08583	247.432
		2.0875	268.521	2.0875	248.822
		2.08917	250.4	2.08917	249.471
		2.09083	248.583	2.09083	250.573
		2.0925	235.745	2.0925	250
		2.09417	230.372	2.09417	249.53
		2.09583	239.129	2.09583	249.456
		2.0975	245.217	2.0975	250.079
		2.09917	232.08	2.09917	249.018
		2.10083	240.596	2.10083	249.604
		2.1025	239.825	2.1025	249.285
		2.10417	235.663	2.10417	248.637
		2.10583	236.29	2.10583	246.806
		2.1075	245.02	2.1075	247.421
		2.10917	242.53	2.10917	244.228
		2.11083	238.761	2.11083	241.915
		2.1125	237.293	2.1125	239.834
		2.11417	261.871	2.11417	240.598
		2.11583	256.759	2.11583	241.143
		2.1175	238.153	2.1175	241.304
		2.11917	253.265	2.11917	242.83
		2.12083	241.675	2.12083	243
		2.1225	260.879	2.1225	244.044
		2.12417	235.083	2.12417	244.244
		2.12583	240.229	2.12583	244.22
		2.1275	237.524	2.1275	244.066
		2.12917	229.493	2.12917	243.655
		2.13083	245.118	2.13083	244.243
		2.1325	255.935	2.1325	244.971
		2.13417	243.378	2.13417	245.028
		2.13583	238.645	2.13583	245.02
		2.1375	246.771	2.1375	245.652
		2.13917	237.686	2.13917	244.039
		2.14083	243.061	2.14083	243.126
		2.1425	253.443	2.1425	244.146
		2.14417	245.664	2.14417	243.639
		2.14583	259.375	2.14583	244.819
		2.1475	242.142	2.1475	243.57
		2.14917	237.486	2.14917	243.73
		2.15083	242.872	2.15083	243.906
		2.1525	246.842	2.1525	244.527
		2.15417	242.304	2.15417	245.381
		2.15583	240.362	2.15583	245.064
		2.1575	232.802	2.1575	243.522
		2.15917	238.414	2.15917	243.191
		2.16083	245.446	2.16083	243.645
		2.1625	245.186	2.1625	243.539
		2.16417	239.065	2.16417	243.631
		2.16583	242.783	2.16583	243.612
		2.1675	241.538	2.1675	242.819
		2.16917	237.267	2.16917	242.259
		2.17083	243.768	2.17083	241.218
		2.1725	244.602	2.1725	241.382
		2.17417	242.768	2.17417	241.735
		2.17583	251.27	2.17583	242.294
		2.1775	255.278	2.1775	242.857
		2.17917	240.283	2.17917	242.722
		2.18083	235.937	2.18083	242.427
		2.1825	240.363	2.1825	242.931
		2.18417	242.193	2.18417	243.183
		2.18583	306.609	2.18583	247.261
		2.1875	251.378	2.1875	247.673
		2.18917	230.867	2.18917	247.127
		2.19083	240.535	2.19083	246.977
		2.1925	239.847	2.1925	246.864
		2.19417	236.444	2.19417	246.81
		2.19583	243.984	2.19583	246.824
		2.1975	246.727	2.1975	246.966
		2.19917	235.754	2.19917	246.498
		2.20083	241.624	2.20083	245.855
		2.2025	275.762	2.2025	247.221
		2.20417	243.802	2.20417	247.455
		2.20583	250.454	2.20583	248.423
		2.2075	254.833	2.2075	249.388
		2.20917	244.682	2.20917	249.553
		2.21083	245.258	2.21083	245.463
		2.2125	244.04	2.2125	244.974
		2.21417	244.251	2.21417	245.866
		2.21583	239.66	2.21583	245.808
		2.2175	235.217	2.2175	245.499
		2.21917	258.538	2.21917	246.972
		2.22083	254.519	2.22083	247.675
		2.2225	235.584	2.2225	246.932
		2.22417	245.448	2.22417	247.578
		2.22583	253.113	2.22583	248.344
		2.2275	237.985	2.2275	245.825
		2.22917	247.645	2.22917	246.082
		2.23083	262.274	2.23083	246.87
		2.2325	255.462	2.2325	246.912
		2.23417	239.498	2.23417	246.566
		2.23583	250.731	2.23583	246.931
		2.2375	252.149	2.2375	247.472
		2.23917	246.408	2.23917	247.615
		2.24083	242.39	2.24083	247.797
		2.2425	243.841	2.2425	248.372
		2.24417	256.976	2.24417	248.268
		2.24583	243.688	2.24583	247.546
		2.2475	253.638	2.2475	248.75
		2.24917	243.157	2.24917	248.597
		2.25083	242.15	2.25083	247.866
		2.2525	239.591	2.2525	247.973
		2.25417	246.667	2.25417	247.908
		2.25583	237.254	2.25583	246.24
		2.2575	246.597	2.2575	245.649
		2.25917	248.694	2.25917	246.262
		2.26083	263.284	2.26083	247.099
		2.2625	248.917	2.2625	246.883
		2.26417	351.567	2.26417	253.894
		2.26583	238.787	2.26583	253.654
		2.2675	242.637	2.2675	253.573
		2.26917	245.367	2.26917	252.799
		2.27083	238.067	2.27083	252.425
		2.2725	237.066	2.2725	251.32
		2.27417	243.016	2.27417	251.311
		2.27583	253.138	2.27583	252.043
		2.2775	253.341	2.2775	252.96
		2.27917	246.356	2.27917	252.939
		2.28083	248.9	2.28083	253.716
		2.2825	248.289	2.2825	253.828
		2.28417	246.053	2.28417	253.652
		2.28583	257.234	2.28583	253.249
		2.2875	247.821	2.2875	253.176
		2.28917	232.007	2.28917	245.205
		2.29083	245.285	2.29083	245.638
		2.2925	235.212	2.2925	245.143
		2.29417	236.878	2.29417	244.578
		2.29583	243.2	2.29583	244.92
		2.2975	237.55	2.2975	244.952
		2.29917	245.006	2.29917	245.085
		2.30083	242.249	2.30083	244.359
		2.3025	242.994	2.3025	243.669
		2.30417	257.763	2.30417	244.429
		2.30583	246.53	2.30583	244.271
		2.3075	263.703	2.3075	245.299
		2.30917	249.2	2.30917	245.509
		2.31083	253.794	2.31083	245.28
		2.3125	249.311	2.3125	245.379
		2.31417	237.361	2.31417	245.736
		2.31583	253.574	2.31583	246.288
		2.3175	243.804	2.3175	246.861
		2.31917	248.499	2.31917	247.636
		2.32083	267.277	2.32083	249.241
		2.3225	252.099	2.3225	250.211
		2.32417	244.666	2.32417	250.188
		2.32583	260.223	2.32583	251.387
		2.3275	252.445	2.3275	252.017
		2.32917	257.626	2.32917	252.007
		2.33083	256.1	2.33083	252.645
		2.3325	249.097	2.3325	251.672
		2.33417	249.47	2.33417	251.69
		2.33583	246.24	2.33583	251.186
		2.3375	249.147	2.3375	251.175
		2.33917	244.985	2.33917	251.684
		2.34083	256.17	2.34083	251.857
		2.3425	247.419	2.3425	252.098
		2.34417	240.544	2.34417	251.567
		2.34583	255.32	2.34583	250.77
		2.3475	238.751	2.3475	249.88
		2.34917	247.495	2.34917	250.069
		2.35083	245.663	2.35083	249.098
		2.3525	250.177	2.3525	248.947
		2.35417	239.634	2.35417	247.748
		2.35583	242.44	2.35583	246.837
		2.3575	242.231	2.3575	246.379
		2.35917	243.963	2.35917	246.012
		2.36083	243.573	2.36083	245.834
		2.3625	244.265	2.3625	245.509
		2.36417	250.355	2.36417	245.867
		2.36583	249.95	2.36583	245.452
		2.3675	245.918	2.3675	245.352
		2.36917	247.365	2.36917	245.807
		2.37083	258.318	2.37083	246.007
		2.3725	239.733	2.3725	246.072
		2.37417	291.852	2.37417	249.029
		2.37583	346.123	2.37583	255.727
		2.3775	264.626	2.3775	256.69
		2.37917	234.206	2.37917	256.328
		2.38083	245.596	2.38083	256.538
		2.3825	245.335	2.3825	256.745
		2.38417	254.976	2.38417	257.48
		2.38583	241.332	2.38583	257.33
		2.3875	241.718	2.3875	257.16
		2.38917	247.39	2.38917	256.963
		2.39083	250.295	2.39083	256.986
		2.3925	247.794	2.3925	257.111
		2.39417	249.918	2.39417	257.281
		2.39583	236.497	2.39583	255.826
		2.3975	257.298	2.3975	256.997
		2.39917	244.309	2.39917	253.828
		2.40083	256.387	2.40083	247.845
		2.4025	243.694	2.4025	246.45
		2.40417	238.895	2.40417	246.762
		2.40583	247.24	2.40583	246.872
		2.4075	258.992	2.4075	247.782
		2.40917	260.173	2.40917	248.129
		2.41083	321.895	2.41083	253.5
		2.4125	262.245	2.4125	254.868
		2.41417	241.52	2.41417	254.477
		2.41583	238.386	2.41583	253.683
		2.4175	246.82	2.4175	253.618
		2.41917	247.536	2.41917	253.459
		2.42083	261.825	2.42083	255.148
		2.4225	244.893	2.4225	254.321
		2.42417	248.39	2.42417	254.593
		2.42583	245.45	2.42583	253.864
		2.4275	250.808	2.4275	254.338
		2.42917	253.544	2.42917	255.315
		2.43083	255.669	2.43083	255.876
		2.4325	244.012	2.4325	254.878
		2.43417	243.28	2.43417	253.752
		2.43583	243.354	2.43583	248.516
		2.4375	244.047	2.4375	247.302
		2.43917	243.345	2.43917	247.424
		2.44083	255.019	2.44083	248.533
		2.4425	263.431	2.4425	249.64
		2.44417	243.843	2.44417	249.394
		2.44583	252.725	2.44583	248.787
		2.4475	237.419	2.4475	248.289
		2.44917	268.936	2.44917	249.659
		2.45083	266.173	2.45083	251.04
		2.4525	240.834	2.4525	250.375
		2.45417	240.546	2.45417	249.509
		2.45583	282.86	2.45583	251.322
		2.4575	255.031	2.4575	252.056
		2.45917	248.403	2.45917	252.398
		2.46083	267.319	2.46083	253.995
		2.4625	243.435	2.4625	253.955
		2.46417	243.265	2.46417	253.949
		2.46583	250.125	2.46583	253.623
		2.4675	256.402	2.4675	253.154
		2.46917	253.275	2.46917	253.783
		2.47083	240.846	2.47083	252.991
		2.4725	249.323	2.4725	253.785
		2.47417	247.496	2.47417	252.356
		2.47583	242.631	2.47583	250.786
		2.4775	256.686	2.4775	251.843
		2.47917	265.225	2.47917	253.488
		2.48083	249.304	2.48083	251.251
		2.4825	245.932	2.4825	250.644
		2.48417	242.244	2.48417	250.234
		2.48583	276.856	2.48583	250.87
		2.4875	254.323	2.4875	251.595
		2.48917	252.067	2.48917	252.182
		2.49083	242.999	2.49083	251.707
		2.4925	242.593	2.4925	250.787
		2.49417	247.956	2.49417	250.432
		2.49583	255.196	2.49583	251.389
		2.4975	250.421	2.4975	251.462
		2.49917	249.102	2.49917	251.569
		2.50083	247.443	2.50083	251.89
		2.5025	242.264	2.5025	250.928
		2.50417	259.458	2.50417	250.544
		2.50583	255.255	2.50583	250.941
		2.5075	259.371	2.5075	251.837
		2.50917	252.843	2.50917	252.543
		2.51083	253.717	2.51083	251.001
		2.5125	244.773	2.5125	250.364
		2.51417	261.564	2.51417	250.997
		2.51583	244.373	2.51583	251.089
		2.5175	249.268	2.5175	251.534
		2.51917	241.823	2.51917	251.125
		2.52083	245.77	2.52083	250.496
		2.5225	246.4	2.5225	250.228
		2.52417	239.596	2.52417	249.595
		2.52583	240.423	2.52583	249.127
		2.5275	248.97	2.5275	249.574
		2.52917	261.1	2.52917	249.683
		2.53083	245.087	2.53083	249.005
		2.5325	237.226	2.5325	247.529
		2.53417	239.479	2.53417	246.638
		2.53583	246.311	2.53583	246.144
		2.5375	248.88	2.5375	246.418
		2.53917	271.227	2.53917	247.062
		2.54083	251.916	2.54083	247.565
		2.5425	240.532	2.5425	246.983
		2.54417	240.723	2.54417	246.91
		2.54583	242.191	2.54583	246.671
		2.5475	245.663	2.5475	246.622
		2.54917	250.648	2.54917	247.359
		2.55083	242.892	2.55083	247.523
		2.5525	247.547	2.5525	247.428
		2.55417	241.841	2.55417	246.144
		2.55583	249.722	2.55583	246.453
		2.5575	251.042	2.5575	247.374
		2.55917	253.638	2.55917	248.318
		2.56083	284.557	2.56083	250.868
		2.5625	347.295	2.5625	257.429
		2.56417	289	2.56417	258.614
		2.56583	248.126	2.56583	258.361
		2.5675	246.702	2.5675	258.772
		2.56917	259.92	2.56917	260.052
		2.57083	251.634	2.57083	260.682
		2.5725	251.102	2.5725	261.044
		2.57417	252.836	2.57417	261.19
		2.57583	257.884	2.57583	262.19
		2.5775	238.157	2.5775	261.564
		2.57917	237.091	2.57917	261.247
		2.58083	241.9	2.58083	260.726
		2.5825	248.496	2.5825	260.556
		2.58417	246.107	2.58417	260.054
		2.58583	262.422	2.58583	258.578
		2.5875	261.007	2.5875	252.825
		2.58917	255.706	2.58917	250.606
		2.59083	270.23	2.59083	252.079
		2.5925	280.733	2.5925	254.348
		2.59417	284.501	2.59417	255.987
		2.59583	248.465	2.59583	255.776
		2.5975	284.896	2.5975	258.029
		2.59917	250.411	2.59917	257.867
		2.60083	245.718	2.60083	257.056
		2.6025	244.618	2.6025	257.487
		2.60417	253.289	2.60417	258.567
		2.60583	253.01	2.60583	259.307
		2.6075	286.111	2.6075	261.815
		2.60917	254.768	2.60917	262.392
		2.61083	237.648	2.61083	260.741
		2.6125	236.623	2.6125	259.115
		2.61417	246.785	2.61417	258.52
		2.61583	247.522	2.61583	257.007
		2.6175	261.897	2.6175	255.751
		2.61917	236.475	2.61917	252.549
		2.62083	246.595	2.62083	252.424
		2.6225	272.415	2.6225	251.592
		2.62417	305.92	2.62417	255.293
		2.62583	246.715	2.62583	255.359
		2.6275	245.993	2.6275	255.451
		2.62917	242.503	2.62917	254.732
		2.63083	242.799	2.63083	254.051
		2.6325	247.153	2.6325	251.454
		2.63417	245.298	2.63417	250.823
		2.63583	262.667	2.63583	252.491
		2.6375	261.304	2.6375	254.136
		2.63917	241.429	2.63917	253.779
		2.64083	241.607	2.64083	253.385
		2.6425	245.149	2.6425	252.268
		2.64417	247.846	2.64417	253.026
		2.64583	275.851	2.64583	254.977
		2.6475	251.181	2.6475	253.561
		2.64917	241.705	2.64917	249.28
		2.65083	257.883	2.65083	250.024
		2.6525	253.414	2.6525	250.519
		2.65417	262.248	2.65417	251.836
		2.65583	281.164	2.65583	254.393
		2.6575	255.797	2.6575	254.97
		2.65917	264.785	2.65917	256.269
		2.66083	273.448	2.66083	256.987
		2.6625	264.499	2.6625	257.2
		2.66417	247.293	2.66417	257.591
		2.66583	249.424	2.66583	258.112
		2.6675	248.247	2.6675	258.319
		2.66917	249.979	2.66917	258.461
		2.67083	241.532	2.67083	256.173
		2.6725	242.992	2.6725	255.627
		2.67417	249.061	2.67417	256.118
		2.67583	242.579	2.67583	255.098
		2.6775	249.642	2.6775	254.846
		2.67917	253.827	2.67917	254.285
		2.68083	243.489	2.68083	251.773
		2.6825	246.449	2.6825	251.15
		2.68417	246.312	2.68417	249.918
		2.68583	249.447	2.68583	248.318
		2.6875	256.507	2.6875	247.785
		2.68917	239.881	2.68917	247.291
		2.69083	243.376	2.69083	246.888
		2.6925	267.555	2.6925	248.175
		2.69417	241.7	2.69417	247.623
		2.69583	247.55	2.69583	248.024
		2.6975	254.728	2.6975	248.807
		2.69917	252.843	2.69917	249.059
		2.70083	241.726	2.70083	249.002
		2.7025	243.856	2.7025	248.616
		2.70417	242.773	2.70417	247.879
		2.70583	242.607	2.70583	247.821
		2.7075	288.474	2.7075	250.622
		2.70917	237.076	2.70917	250.007
		2.71083	249.989	2.71083	250.043
		2.7125	252.877	2.7125	249.801
		2.71417	263.931	2.71417	251.404
		2.71583	259.555	2.71583	252.483
		2.7175	246.808	2.7175	251.099
		2.71917	254.066	2.71917	251.924
		2.72083	357.6	2.72083	259.261
		2.7225	254.117	2.7225	259.22
		2.72417	244.787	2.72417	258.683
		2.72583	261.121	2.72583	259.976
		2.7275	260.604	2.7275	261.092
		2.72917	276.276	2.72917	263.326
		2.73083	253.942	2.73083	264.081
		2.7325	244.374	2.7325	261.142
		2.73417	243.42	2.73417	261.564
		2.73583	262.719	2.73583	262.413
		2.7375	262.648	2.7375	263.064
		2.73917	252.631	2.73917	262.311
		2.74083	253.503	2.74083	261.908
		2.7425	241.843	2.7425	261.577
		2.74417	244.503	2.74417	260.939
		2.74583	249.31	2.74583	253.72
		2.7475	248.09	2.7475	253.318
		2.74917	250.973	2.74917	253.73
		2.75083	263.502	2.75083	253.889
		2.7525	247.508	2.7525	253.016
		2.75417	246.309	2.75417	251.018
		2.75583	241.609	2.75583	250.196
		2.7575	311.485	2.7575	254.67
		2.75917	247.605	2.75917	254.949
		2.76083	244.875	2.76083	253.759
		2.7625	246.576	2.7625	252.688
		2.76417	247.076	2.76417	252.318
		2.76583	249.245	2.76583	252.034
		2.7675	251.707	2.7675	252.691
		2.76917	245.281	2.76917	252.743
		2.77083	240.487	2.77083	252.155
		2.7725	242.396	2.7725	251.776
		2.77417	241.599	2.77417	251.151
		2.77583	242.42	2.77583	249.745
		2.7775	277.195	2.7775	251.724
		2.77917	250.096	2.77917	251.977
		2.78083	248.756	2.78083	252.453
		2.7825	245.011	2.7825	248.022
		2.78417	252.669	2.78417	248.359
		2.78583	274.214	2.78583	250.315
		2.7875	251.24	2.7875	250.626
		2.78917	282.402	2.78917	252.981
		2.79083	251.758	2.79083	253.149
		2.7925	238.722	2.7925	252.283
		2.79417	247.981	2.79417	252.463
		2.79583	244.079	2.79583	252.703
		2.7975	249.344	2.7975	253.166
		2.79917	247.774	2.79917	253.578
		2.80083	251.205	2.80083	254.163
		2.8025	244.919	2.8025	252.011
		2.80417	250.367	2.80417	252.029
		2.80583	234.641	2.80583	251.088
		2.8075	240.592	2.8075	250.794
		2.80917	244.276	2.80917	250.234
		2.81083	243.505	2.81083	248.187
		2.8125	288.451	2.8125	250.668
		2.81417	389.064	2.81417	257.779
		2.81583	244.062	2.81583	257.265
		2.8175	247.678	2.8175	257.863
		2.81917	269.624	2.81917	259.305
		2.82083	242.352	2.82083	259.19
		2.8225	246.837	2.8225	259.023
		2.82417	249.568	2.82417	259.143
		2.82583	240.414	2.82583	258.423
		2.8275	247.457	2.8275	258.592
		2.82917	257.074	2.82917	259.04
		2.83083	245.451	2.83083	259.76
		2.8325	257.344	2.8325	260.877
		2.83417	233.403	2.83417	260.152
		2.83583	234.243	2.83583	259.535
		2.8375	256.594	2.8375	257.411
		2.83917	265.378	2.83917	249.165
		2.84083	241.225	2.84083	248.976
		2.8425	238.146	2.8425	248.341
		2.84417	246.33	2.84417	246.788
		2.84583	242.603	2.84583	246.804
		2.8475	257.176	2.8475	247.494
		2.84917	266.016	2.84917	248.59
		2.85083	287.194	2.85083	251.709
		2.8525	247.04	2.8525	251.681
		2.85417	242.571	2.85417	250.714
		2.85583	251.001	2.85583	251.084
		2.8575	247.586	2.8575	250.434
		2.85917	236.01	2.85917	250.608
		2.86083	247.248	2.86083	251.474
		2.8625	236.976	2.8625	250.167
		2.86417	246.306	2.86417	248.895
		2.86583	278.923	2.86583	251.408
		2.8675	265.532	2.8675	253.234
		2.86917	248.716	2.86917	253.393
		2.87083	243.895	2.87083	253.479
		2.8725	241.346	2.8725	252.424
		2.87417	236.623	2.87417	250.464
		2.87583	250.949	2.87583	248.048
		2.8775	239.618	2.8775	247.553
		2.87917	244.547	2.87917	247.685
		2.88083	244.434	2.88083	247.247
		2.8825	245.369	2.8825	247.099
		2.88417	240.325	2.88417	247.387
		2.88583	246.991	2.88583	247.37
		2.8875	240.89	2.8875	247.631
		2.88917	243.837	2.88917	247.466
		2.89083	239.991	2.89083	244.871
		2.8925	242.456	2.8925	243.332
		2.89417	252.633	2.89417	243.594
		2.89583	244.827	2.89583	243.656
		2.8975	253.005	2.8975	244.433
		2.89917	240.123	2.89917	244.666
		2.90083	248.388	2.90083	244.496
		2.9025	250.283	2.9025	245.207
		2.90417	246.314	2.90417	245.324
		2.90583	242.47	2.90583	245.194
		2.9075	251.691	2.9075	245.615
		2.90917	245.807	2.90917	245.98
		2.91083	247.13	2.91083	245.99
		2.9125	251.35	2.9125	246.687
		2.91417	245.248	2.91417	246.781
		2.91583	247.582	2.91583	247.287
		2.9175	245.61	2.9175	247.497
		2.91917	241.697	2.91917	246.768
		2.92083	254.337	2.92083	247.402
		2.9225	250.076	2.9225	247.207
		2.92417	272.396	2.92417	249.359
		2.92583	243.538	2.92583	249.035
		2.9275	242.687	2.9275	248.529
		2.92917	243.192	2.92917	248.321
		2.93083	245.583	2.93083	248.528
		2.9325	249.557	2.9325	248.386
		2.93417	255.803	2.93417	249.052
		2.93583	269.989	2.93583	250.576
		2.9375	240.231	2.9375	249.835
		2.93917	244.589	2.93917	249.791
		2.94083	244.598	2.94083	249.592
		2.9425	243.129	2.9425	249.427
		2.94417	237.742	2.94417	249.163
		2.94583	241.541	2.94583	248.31
		2.9475	247.723	2.9475	248.153
		2.94917	270.235	2.94917	248.009
		2.95083	250.683	2.95083	248.485
		2.9525	238.779	2.9525	248.225
		2.95417	245.518	2.95417	248.38
		2.95583	252.47	2.95583	248.839
		2.9575	260.478	2.9575	249.567
		2.95917	251.081	2.95917	249.252
		2.96083	237.241	2.96083	247.069
		2.9625	240.845	2.9625	247.11
		2.96417	247.006	2.96417	247.271
		2.96583	251.404	2.96583	247.725
		2.9675	261.717	2.9675	248.964
		2.96917	251.506	2.96917	249.882
		2.97083	250.22	2.97083	250.46
		2.9725	243.642	2.9725	250.188
		2.97417	251.616	2.97417	248.947
		2.97583	240.783	2.97583	248.287
		2.9775	249.497	2.9775	249.002
		2.97917	265.859	2.97917	250.358
		2.98083	246.626	2.98083	249.968
		2.9825	242.477	2.9825	248.768
		2.98417	243.64	2.98417	248.272
		2.98583	241.627	2.98583	248.564
		2.9875	237.637	2.9875	248.351
		2.98917	247.108	2.98917	248.357
		2.99083	249.062	2.99083	248.201
		2.9925	241.08	2.9925	246.825
		2.99417	240.246	2.99417	246.075
		2.99583	242.161	2.99583	245.537
		2.9975	252.34	2.9975	246.117
		2.99917	245.03	2.99917	245.678
		3.00083	246.728	3.00083	246.074
		3.0025	272.078	3.0025	247.58
		3.00417	240.306	3.00417	245.876
		3.00583	249.188	3.00583	246.047
		3.0075	244.335	3.0075	246.171
		3.00917	250.869	3.00917	246.653
		3.01083	255.743	3.01083	247.594
		3.0125	250.211	3.0125	248.432
		3.01417	235	3.01417	247.625
		3.01583	236.298	3.01583	246.774
		3.0175	268.256	3.0175	248.586
		3.01917	271.502	3.01917	250.67
		3.02083	236.062	3.02083	250.263
		3.0225	241.465	3.0225	249.538
		3.02417	231.073	3.02417	248.608
		3.02583	235.946	3.02583	247.889
		3.0275	234.451	3.0275	245.38
		3.02917	237.223	3.02917	245.175
		3.03083	229	3.03083	243.829
		3.0325	274.041	3.0325	245.809
		3.03417	234.351	3.03417	244.708
		3.03583	249.399	3.03583	244.285
		3.0375	269.695	3.0375	245.584
		3.03917	247.227	3.03917	246.399
		3.04083	240.892	3.04083	246.706
		3.0425	243.812	3.0425	245.076
		3.04417	235.979	3.04417	242.708
		3.04583	233.838	3.04583	242.56
		3.0475	253.514	3.0475	243.363
		3.04917	238.272	3.04917	243.843
		3.05083	236.41	3.05083	243.874
		3.0525	239.593	3.0525	244.217
		3.05417	246.189	3.05417	244.814
		3.05583	244.991	3.05583	245.88
		3.0575	244.725	3.0575	243.926
		3.05917	244.788	3.05917	244.622
		3.06083	241.663	3.06083	244.106
		3.0625	239.159	3.0625	242.07
		3.06417	248.11	3.06417	242.129
		3.06583	247.014	3.06583	242.537
		3.0675	236.232	3.0675	242.032
		3.06917	227.982	3.06917	241.499
		3.07083	234.712	3.07083	241.557
		3.0725	238.707	3.0725	240.57
		3.07417	257.177	3.07417	241.83
		3.07583	249.803	3.07583	242.723
		3.0775	231.431	3.0775	242.179
		3.07917	243.011	3.07917	241.967
		3.08083	239.934	3.08083	241.63
		3.0825	242.475	3.0825	241.48
		3.08417	230.895	3.08417	240.554
		3.08583	232.721	3.08583	239.958
		3.0875	255.76	3.0875	241.064
		3.08917	236.01	3.08917	240.258
		3.09083	241.04	3.09083	239.859
		3.0925	235.8	3.0925	239.831
		3.09417	250.983	3.09417	241.364
		3.09583	240.609	3.09583	241.757
		3.0975	252.65	3.0975	242.687
		3.09917	250.219	3.09917	242.223
		3.10083	240.479	3.10083	241.601
		3.1025	233.866	3.1025	241.764
		3.10417	237.195	3.10417	241.376
		3.10583	245.463	3.10583	241.744
		3.1075	247.245	3.1075	242.062
		3.10917	245.543	3.10917	243.039
		3.11083	239.612	3.11083	243.498
		3.1125	235.036	3.1125	242.117
		3.11417	241.744	3.11417	242.499
		3.11583	235.353	3.11583	242.12
		3.1175	235.263	3.1175	242.084
		3.11917	241.093	3.11917	241.425
		3.12083	246.432	3.12083	241.813
		3.1225	237.049	3.1225	240.773
		3.12417	244.032	3.12417	240.36
		3.12583	242.513	3.12583	240.496
		3.1275	239.009	3.1275	240.839
		3.12917	250.701	3.12917	241.739
		3.13083	238.777	3.13083	241.293
		3.1325	240.821	3.1325	240.865
		3.13417	244.842	3.13417	240.818
		3.13583	242.487	3.13583	241.01
		3.1375	237.306	3.1375	241.161
		3.13917	228.472	3.13917	240.277
		3.14083	237.39	3.14083	240.412
		3.1425	234.108	3.1425	240.335
		3.14417	241.349	3.14417	240.353
		3.14583	233.062	3.14583	239.461
		3.1475	242.214	3.1475	239.806
		3.14917	251.36	3.14917	240.294
		3.15083	249.983	3.15083	240.792
		3.1525	238.453	3.1525	240.755
		3.15417	228.352	3.15417	239.265
		3.15583	243.926	3.15583	239.608
		3.1575	235.992	3.1575	239.286
		3.15917	233.991	3.15917	238.563
		3.16083	245.474	3.16083	238.762
		3.1625	271.218	3.1625	241.023
		3.16417	240.861	3.16417	241.849
		3.16583	245.117	3.16583	242.364
		3.1675	258.699	3.1675	244.003
		3.16917	236.735	3.16917	243.696
		3.17083	261.449	3.17083	245.588
		3.1725	236.755	3.1725	245.224
		3.17417	248.244	3.17417	245.017
		3.17583	255.722	3.17583	245.399
		3.1775	246.824	3.1775	245.957
		3.17917	295.193	3.17917	250.413
		3.18083	250.619	3.18083	250.86
		3.1825	232.355	3.1825	250.617
		3.18417	307.996	3.18417	255.551
		3.18583	252.252	3.18583	256.003
		3.1875	227.06	3.1875	253.059
		3.18917	237.662	3.18917	252.845
		3.19083	235.181	3.19083	252.183
		3.1925	254.63	3.1925	251.912
		3.19417	229.914	3.19417	251.457
		3.19583	232.876	3.19583	249.552
		3.1975	229.392	3.1975	249.061
		3.19917	239.74	3.19917	248.494
		3.20083	234.146	3.20083	247.056
		3.2025	229.342	3.2025	245.891
		3.20417	236.269	3.20417	241.962
		3.20583	230.945	3.20583	240.651
		3.2075	234.429	3.2075	240.789
		3.20917	240.537	3.20917	236.292
		3.21083	242.577	3.21083	235.647
		3.2125	230.581	3.2125	235.881
		3.21417	234.784	3.21417	235.69
		3.21583	231.427	3.21583	235.439
		3.2175	231.923	3.2175	233.926
		3.21917	246.938	3.21917	235.06
		3.22083	246.701	3.22083	235.982
		3.2225	270.742	3.2225	238.739
		3.22417	249.688	3.22417	239.402
		3.22583	235.449	3.22583	239.489
		3.2275	240.017	3.2275	240.201
		3.22917	227.33	3.22917	239.605
		3.23083	237.777	3.23083	240.06
		3.2325	233.369	3.2325	239.989
		3.23417	281.499	3.23417	242.72
		3.23583	248.982	3.23583	243.147
		3.2375	236.374	3.2375	243.533
		3.23917	242.362	3.23917	244.039
		3.24083	246.733	3.24083	245.059
		3.2425	258.991	3.2425	246.863
		3.24417	254.212	3.24417	247.348
		3.24583	223.956	3.24583	245.832
		3.2475	226.263	3.2475	242.867
		3.24917	245.341	3.24917	242.577
		3.25083	235.842	3.25083	242.603
		3.2525	231.953	3.2525	242.065
		3.25417	233.223	3.25417	242.458
		3.25583	237.382	3.25583	242.432
		3.2575	242.397	3.2575	243.034
		3.25917	240	3.25917	240.267
		3.26083	228.049	3.26083	238.872
		3.2625	230.997	3.2625	238.513
		3.26417	246.054	3.26417	238.759
		3.26583	236.476	3.26583	238.076
		3.2675	235.096	3.2675	236.483
		3.26917	232.263	3.26917	235.019
		3.27083	229.992	3.27083	235.422
		3.2725	229.449	3.2725	235.634
		3.27417	268.986	3.27417	237.211
		3.27583	287.664	3.27583	240.665
		3.2775	261.898	3.2775	242.662
		3.27917	262.295	3.27917	244.6
		3.28083	232.791	3.28083	244.294
		3.2825	244.26	3.2825	244.418
		3.28417	236.135	3.28417	244.16
		3.28583	239.148	3.28583	244.9
		3.2875	234.738	3.2875	245.15
		3.28917	222.276	3.28917	243.564
		3.29083	232.805	3.29083	243.32
		3.2925	230.217	3.2925	242.994
		3.29417	229.452	3.29417	242.807
		3.29583	235.089	3.29583	243.147
		3.2975	231.737	3.2975	243.299
		3.29917	229.864	3.29917	240.691
		3.30083	227.858	3.30083	236.704
		3.3025	222.446	3.3025	234.074
		3.30417	223.829	3.30417	231.51
		3.30583	227.442	3.30583	231.153
		3.3075	228.336	3.3075	230.092
		3.30917	225.408	3.30917	229.376
		3.31083	230.953	3.31083	228.83
		3.3125	233.334	3.3125	228.736
		3.31417	226.455	3.31417	229.015
		3.31583	240.62	3.31583	229.536
		3.3175	371.989	3.3175	238.987
		3.31917	249.92	3.31917	240.352
		3.32083	245.407	3.32083	241.04
		3.3225	235.858	3.3225	241.315
		3.32417	242.063	3.32417	242.128
		3.32583	230.411	3.32583	242.298
		3.3275	233.722	3.3275	243.05
		3.32917	219.775	3.32917	242.78
[truncated: 12,195 more rows]

## Sheet: Figure 2e
Figure 2e
		time	raw intensity	time	normalized_filtered_intensity
	GAC Y466W	0.000833333	-27.5507	0.000833333	0.112379
		0.0025	-31.8154	0.0025	0.105524
		0.00416667	-27.6267	0.00416667	0.0995712
		0.00583333	-8.65385	0.00583333	0.0977065
		0.0075	-16.9622	0.0075	0.0940517
		0.00916667	-33.8212	0.00916667	0.0867642
		0.0108333	-33.9446	0.0108333	0.0794501
		0.0125	-31.0458	0.0125	0.0727607
		0.0141667	-32.8441	0.0141667	0.0656837
		0.0158333	-10.657	0.0158333	0.0633875
		0.0175	-21.2757	0.0175	0.0588032
		0.0191667	-29.7852	0.0191667	0.0523853
		0.0208333	-31.9318	0.0208333	0.045505
		0.0225	-32.5767	0.0225	0.0384857
		0.0241667	-29.4269	0.0241667	0.0321451
		0.0258333	-31.3099	0.0258333	0.031335
		0.0275	-35.1653	0.0275	0.0306132
		0.0291667	-29.9341	0.0291667	0.030116
		0.0308333	-26.2606	0.0308333	0.0263223
		0.0325	-31.5424	0.0325	0.0231807
		0.0341667	-33.0089	0.0341667	0.0233558
		0.0358333	-30.7444	0.0358333	0.0240453
		0.0375	-27.2352	0.0375	0.0248664
		0.0391667	-3.00314	0.0391667	0.0312962
		0.0408333	-19.8203	0.0408333	0.0293218
		0.0425	-16.101	0.0425	0.0304368
		0.0441667	-28.4002	0.0441667	0.0307352
		0.0458333	-28.2752	0.0458333	0.0315231
		0.0475	-35.2433	0.0475	0.0309485
		0.0491667	-35.0615	0.0491667	0.0297344
		0.0508333	-30.6217	0.0508333	0.0298827
		0.0525	-33.3436	0.0525	0.0302753
		0.0541667	-29.4858	0.0541667	0.0303719
		0.0558333	-35.7439	0.0558333	0.0283285
		0.0575	-38.663	0.0575	0.0267942
		0.0591667	-35.0167	0.0591667	0.0263616
		0.0608333	-31.5095	0.0608333	0.0261968
		0.0625	-31.4412	0.0625	0.0252905
		0.0641667	-37.0114	0.0641667	0.0179627
		0.0658333	-36.7094	0.0658333	0.0143236
		0.0675	-23.2054	0.0675	0.0127928
		0.0691667	-34.2301	0.0691667	0.0115367
		0.0708333	-30.8529	0.0708333	0.0109813
		0.0725	-38.4553	0.0725	0.0102892
		0.0741667	-36.0436	0.0741667	0.0100776
		0.0758333	-35.5934	0.0758333	0.0090063
		0.0775	-36.4635	0.0775	0.00833406
		0.0791667	-36.9281	0.0791667	0.00673045
		0.0808333	-35.7463	0.0808333	0.00672993
		0.0825	-24.9797	0.0825	0.00967827
		0.0841667	-26.5254	0.0841667	0.0115079
		0.0858333	-32.2908	0.0858333	0.0113396
		0.0875	-28.8933	0.0875	0.0118885
		0.0891667	-38.2135	0.0891667	0.0116295
		0.0908333	-26.8889	0.0908333	0.0137455
		0.0925	-31.6547	0.0925	0.011925
		0.0941667	-39.6891	0.0941667	0.0107487
		0.0958333	-25.3705	0.0958333	0.01193
		0.0975	-26.0245	0.0975	0.0146085
		0.0991667	-28.9155	0.0991667	0.0161444
		0.100833	-33.6071	0.100833	0.0165723
		0.1025	-28.6006	0.1025	0.0182665
		0.104167	-32.8301	0.104167	0.0191495
		0.105833	-35.9834	0.105833	0.0190985
		0.1075	-30.3933	0.1075	0.017932
		0.109167	-40.5813	0.109167	0.0149033
		0.110833	-40.058	0.110833	0.0132297
		0.1125	-32.589	0.1125	0.0124334
		0.114167	-33.8506	0.114167	0.0133735
		0.115833	-29.3404	0.115833	0.0128453
		0.1175	-26.7824	0.1175	0.0138951
		0.119167	-5.17303	0.119167	0.0213323
		0.120833	3.6553	0.120833	0.0275865
		0.1225	-29.1469	0.1225	0.0269137
		0.124167	-26.8253	0.124167	0.0273641
		0.125833	-13.3362	0.125833	0.0317319
		0.1275	-29.3233	0.1275	0.0315762
		0.129167	-25.8363	0.129167	0.0330831
		0.130833	-15.6511	0.130833	0.0374641
		0.1325	-25.6888	0.1325	0.0384778
		0.134167	-34.5403	0.134167	0.0397795
		0.135833	-34.4073	0.135833	0.040997
		0.1375	-34.6624	0.1375	0.0405503
		0.139167	-28.035	0.139167	0.0418034
		0.140833	-36.8462	0.140833	0.0401861
		0.1425	-31.9179	0.1425	0.0390795
		0.144167	-32.6748	0.144167	0.0331537
		0.145833	-32.1015	0.145833	0.0254492
		0.1475	-35.5942	0.1475	0.02406
		0.149167	-33.5569	0.149167	0.0226095
		0.150833	-32.7488	0.150833	0.0184267
		0.1525	-24.9389	0.1525	0.0193714
		0.154167	-34.3506	0.154167	0.0175368
		0.155833	-36.8463	0.155833	0.0129699
		0.1575	-37.2191	0.1575	0.0104855
		0.159167	22.1131	0.159167	0.0226926
		0.160833	22.1458	0.160833	0.0348781
		0.1625	-31.2693	0.1625	0.0356092
		0.164167	-35.204	0.164167	0.0340645
		0.165833	-35.8037	0.165833	0.0342892
		0.1675	-35.395	0.1675	0.03354
		0.169167	-35.0659	0.169167	0.0330247
		0.170833	-28.838	0.170833	0.0337279
		0.1725	-37.2561	0.1725	0.0333699
		0.174167	-27.6475	0.174167	0.0346431
		0.175833	-29.9014	0.175833	0.0352567
		0.1775	-34.6574	0.1775	0.0331626
		0.179167	-36.8135	0.179167	0.0326319
		0.180833	-37.2955	0.180833	0.0325351
		0.1825	-35.3204	0.1825	0.0329442
		0.184167	-34.6258	0.184167	0.0207187
		0.185833	-37.9792	0.185833	0.00776351
		0.1875	-13.4332	0.1875	0.0116067
		0.189167	24.5399	0.189167	0.0244797
		0.190833	-33.6691	0.190833	0.0249397
		0.1925	-29.5884	0.1925	0.0261908
		0.194167	-29.273	0.194167	0.027439
		0.195833	-28.0267	0.195833	0.0276138
		0.1975	-25.3025	0.1975	0.0301895
		0.199167	-32.783	0.199167	0.0290829
		0.200833	-40.0397	0.200833	0.0268984
		0.2025	-38.5881	0.2025	0.0260515
		0.204167	-30.089	0.204167	0.0275004
		0.205833	-35.4452	0.205833	0.0278991
		0.2075	-36.9025	0.2075	0.0275582
		0.209167	-31.289	0.209167	0.0282772
		0.210833	-23.5784	0.210833	0.0313801
		0.2125	4.78751	0.2125	0.0353061
		0.214167	13.487	0.214167	0.0329246
		0.215833	-36.4837	0.215833	0.0323181
		0.2175	-35.0176	0.2175	0.0311483
		0.219167	-37.2182	0.219167	0.0294363
		0.220833	-34.1259	0.220833	0.0281221
		0.2225	-36.4052	0.2225	0.0257298
		0.224167	-32.415	0.224167	0.0258091
		0.225833	-37.1742	0.225833	0.0264266
		0.2275	-29.4915	0.2275	0.0283866
		0.229167	-33.0404	0.229167	0.0277507
		0.230833	-36.4871	0.230833	0.0275262
		0.2325	3.97578	0.2325	0.0363342
		0.234167	-35.5373	0.234167	0.0354189
		0.235833	-30.7426	0.235833	0.0338752
		0.2375	-27.3827	0.2375	0.0269434
		0.239167	-33.5114	0.239167	0.0168167
		0.240833	-33.869	0.240833	0.0173801
		0.2425	-34.8543	0.2425	0.0174152
		0.244167	-24.2643	0.244167	0.0202064
		0.245833	-37.7458	0.245833	0.0194264
		0.2475	-21.6375	0.2475	0.0226085
		0.249167	-34.896	0.249167	0.0220739
		0.250833	-33.5776	0.250833	0.0228488
		0.2525	-33.3553	0.2525	0.0220163
		0.254167	-34.4855	0.254167	0.0217049
		0.255833	-31.3527	0.255833	0.0228113
		0.2575	-35.7487	0.2575	0.0142518
		0.259167	-31.1572	0.259167	0.0151956
		0.260833	-20.7784	0.260833	0.0173426
		0.2625	-31.3035	0.2625	0.0164977
		0.264167	-34.786	0.264167	0.0162231
		0.265833	-37.7937	0.265833	0.0153774
		0.2675	-22.5806	0.2675	0.0180221
		0.269167	-30.2767	0.269167	0.0167266
		0.270833	-34.918	0.270833	0.0173359
		0.2725	-40.2349	0.2725	0.0133287
		0.274167	-30.4422	0.274167	0.0142883
		0.275833	-27.3439	0.275833	0.0156315
		0.2775	-36.9727	0.2775	0.0148521
		0.279167	-31.0733	0.279167	0.0155873
		0.280833	-32.7332	0.280833	0.0152898
		0.2825	-37.7586	0.2825	0.0148568
		0.284167	-34.5444	0.284167	0.0141269
		0.285833	-31.1446	0.285833	0.0118933
		0.2875	-28.1983	0.2875	0.0125624
		0.289167	-35.7535	0.289167	0.0123539
		0.290833	-34.5671	0.290833	0.0130492
		0.2925	-30.1914	0.2925	0.0114093
		0.294167	-23.0825	0.294167	0.0129594
		0.295833	-36.5607	0.295833	0.0126055
		0.2975	-28.3449	0.2975	0.0151674
		0.299167	-28.6544	0.299167	0.0155526
		0.300833	-28.3127	0.300833	0.0153438
		0.3025	-33.921	0.3025	0.0160014
		0.304167	-37.1802	0.304167	0.0146855
		0.305833	-33.5751	0.305833	0.0145042
		0.3075	-37.1554	0.3075	0.0146341
		0.309167	-35.7313	0.309167	0.0143784
		0.310833	-38.6397	0.310833	0.0127634
		0.3125	-28.7013	0.3125	0.012655
		0.314167	-25.1613	0.314167	0.0149373
		0.315833	-28.383	0.315833	0.0162698
		0.3175	-31.1874	0.3175	0.0160552
		0.319167	-34.9554	0.319167	0.013497
		0.320833	-29.5826	0.320833	0.0150005
		0.3225	-27.443	0.3225	0.0151949
		0.324167	-28.9716	0.324167	0.0151265
		0.325833	-31.8772	0.325833	0.0143585
		0.3275	-35.3671	0.3275	0.0140469
		0.329167	-36.8717	0.329167	0.0141134
		0.330833	-40.0246	0.330833	0.0127237
		0.3325	-35.0674	0.3325	0.0131736
		0.334167	-34.9433	0.334167	0.0133434
		0.335833	-35.9818	0.335833	0.0139161
		0.3375	-37.031	0.3375	0.0121213
		0.339167	-22.5264	0.339167	0.012689
		0.340833	-38.6748	0.340833	0.0104715
		0.3425	-37.0519	0.3425	0.00920785
		0.344167	-36.8628	0.344167	0.00879685
		0.345833	-33.0763	0.345833	0.00804406
		0.3475	-39.9586	0.3475	0.00534731
		0.349167	-32.3474	0.349167	0.00461992
		0.350833	-38.7326	0.350833	0.00314278
		0.3525	-34.171	0.3525	0.00340051
		0.354167	-28.1532	0.354167	0.00527908
		0.355833	-33.1521	0.355833	0.00675991
		0.3575	-30.9243	0.3575	0.00765262
		0.359167	-36.704	0.359167	0.00727326
		0.360833	-36.5362	0.360833	0.00715381
		0.3625	-25.5088	0.3625	0.00963649
		0.364167	-34.5023	0.364167	0.00705604
		0.365833	-32.9646	0.365833	0.00828641
		0.3675	-18.4941	0.3675	0.0122851
		0.369167	-38.9543	0.369167	0.0118344
		0.370833	-35.3136	0.370833	0.0113523
		0.3725	-36.8834	0.3725	0.0120149
		0.374167	-28.3112	0.374167	0.0128846
		0.375833	-36.7595	0.375833	0.0133098
		0.3775	-23.2869	0.3775	0.015655
		0.379167	-31.2127	0.379167	0.0149957
		0.380833	-19.153	0.380833	0.0180121
		0.3825	-26.4525	0.3825	0.0189757
		0.384167	-28.1314	0.384167	0.0208228
		0.385833	-36.1029	0.385833	0.0209162
		0.3875	-30.7411	0.3875	0.0197888
		0.389167	-25.9473	0.389167	0.0216321
		0.390833	-30.2157	0.390833	0.0222244
		0.3925	-32.1625	0.3925	0.0192793
		0.394167	-35.9155	0.394167	0.019934
		0.395833	-24.4706	0.395833	0.0222704
		0.3975	-35.6807	0.3975	0.0225296
		0.399167	-32.9286	0.399167	0.0215346
		0.400833	-31.918	0.400833	0.0225778
		0.4025	-33.5334	0.4025	0.02037
		0.404167	-35.2068	0.404167	0.0195094
		0.405833	-32.6409	0.405833	0.0166031
		0.4075	-32.0946	0.4075	0.0153874
		0.409167	-34.2652	0.409167	0.0140658
		0.410833	-34.5901	0.410833	0.0143917
		0.4125	-39.3114	0.4125	0.0125451
		0.414167	-37.0957	0.414167	0.0101429
		0.415833	-36.2503	0.415833	0.00884267
		0.4175	-39.4759	0.4175	0.00726686
		0.419167	-35.8275	0.419167	0.00728584
		0.420833	-40.3732	0.420833	0.00385929
		0.4225	-32.2824	0.4225	0.00459153
		0.424167	-37.0741	0.424167	0.0036983
		0.425833	-39.2669	0.425833	0.00211483
		0.4275	-21.5735	0.4275	0.00469186
		0.429167	-26.1755	0.429167	0.00663783
		0.430833	-32.6713	0.430833	0.00663126
		0.4325	-30.0639	0.4325	0.00706882
		0.434167	-31.2887	0.434167	0.00771016
		0.435833	-38.933	0.435833	0.0067744
		0.4375	-28.337	0.4375	0.00913907
		0.439167	-32.9304	0.439167	0.0100366
		0.440833	-16.1548	0.440833	0.0143666
		0.4425	-9.63187	0.4425	0.0207971
		0.444167	-34.5484	0.444167	0.0210727
		0.445833	-31.3264	0.445833	0.023022
		0.4475	-28.7879	0.4475	0.0237749
		0.449167	-37.5454	0.449167	0.0236734
		0.450833	-38.5006	0.450833	0.0238385
		0.4525	-41.6323	0.4525	0.0195164
		0.454167	-4.92928	0.454167	0.0240944
		0.455833	-32.2592	0.455833	0.0241832
		0.4575	-28.5289	0.4575	0.0245139
		0.459167	-32.4136	0.459167	0.0242716
		0.460833	-32.7416	0.460833	0.0256056
		0.4625	-31.5688	0.4625	0.0249093
		0.464167	-28.7703	0.464167	0.0258056
		0.465833	-33.1532	0.465833	0.022143
		0.4675	-31.5278	0.4675	0.0174251
		0.469167	-22.8853	0.469167	0.0199381
		0.470833	-33.6405	0.470833	0.0194395
		0.4725	-28.3762	0.4725	0.0195282
		0.474167	-34.8422	0.474167	0.0201107
		0.475833	-30.8205	0.475833	0.0217655
		0.4775	-31.9147	0.4775	0.0238593
		0.479167	-36.3449	0.479167	0.0170902
		0.480833	-34.7725	0.480833	0.0165486
		0.4825	-35.1189	0.4825	0.0151287
		0.484167	-40.4615	0.484167	0.0133946
		0.485833	-32.0092	0.485833	0.0135524
		0.4875	-35.7191	0.4875	0.0126581
		0.489167	-36.7692	0.489167	0.0109346
		0.490833	-27.9164	0.490833	0.012063
		0.4925	-29.9551	0.4925	0.0124019
		0.494167	-32.6061	0.494167	0.0103073
		0.495833	-36.1536	0.495833	0.00976583
		0.4975	-36.302	0.4975	0.00805807
		0.499167	-36.2124	0.499167	0.00776283
		0.500833	-30.2836	0.500833	0.00787852
		0.5025	-21.7084	0.5025	0.0100777
		0.504167	-36.7618	0.504167	0.00998786
		0.505833	-29.3952	0.505833	0.0111465
		0.5075	-28.3207	0.5075	0.0126113
		0.509167	-30.253	0.509167	0.0148109
		0.510833	-21.459	0.510833	0.0170842
		0.5125	-29.6016	0.5125	0.0184023
		0.514167	-37.3238	0.514167	0.0182828
		0.515833	-35.8916	0.515833	0.0165644
		0.5175	-36.7907	0.5175	0.0150915
		0.519167	-37.854	0.519167	0.0139608
		0.520833	-39.6328	0.520833	0.0132111
		0.5225	-37.1743	0.5225	0.0130231
		0.524167	-35.0529	0.524167	0.013273
		0.525833	-36.0261	0.525833	0.0120356
		0.5275	-36.6162	0.5275	0.00882345
		0.529167	-29.6891	0.529167	0.0103474
		0.530833	-31.6697	0.530833	0.00985733
		0.5325	-35.3237	0.5325	0.0083484
		0.534167	-31.2979	0.534167	0.00812327
		0.535833	-20.6461	0.535833	0.00829844
		0.5375	-21.7291	0.5375	0.00999472
		0.539167	-36.9042	0.539167	0.0100851
		0.540833	-35.8254	0.540833	0.0100994
		0.5425	-35.731	0.5425	0.0103277
		0.544167	-35.4423	0.544167	0.0108474
		0.545833	-38.9284	0.545833	0.0109992
		0.5475	-38.9809	0.5475	0.0106099
		0.549167	-33.5384	0.549167	0.0109362
		0.550833	-27.0827	0.550833	0.0128632
		0.5525	-33.1085	0.5525	0.013619
		0.554167	-28.3313	0.554167	0.0139116
		0.555833	-36.0952	0.555833	0.0129581
		0.5575	-32.5799	0.5575	0.0135492
		0.559167	-34.8297	0.559167	0.0127882
		0.560833	-36.9626	0.560833	0.00927253
		0.5625	-33.1532	0.5625	0.00681097
		0.564167	-31.1665	0.564167	0.00804728
		0.565833	-34.3735	0.565833	0.00836013
		0.5675	-33.4059	0.5675	0.00886111
		0.569167	-24.1299	0.569167	0.0112986
		0.570833	-23.2199	0.570833	0.0146833
		0.5725	6.17485	0.5725	0.024413
		0.574167	-38.274	0.574167	0.0233927
		0.575833	-33.9651	0.575833	0.0219097
		0.5775	-33.1826	0.5775	0.0218937
		0.579167	-32.3118	0.579167	0.0210361
		0.580833	-34.3188	0.580833	0.0214188
		0.5825	-27.6815	0.5825	0.0224743
		0.584167	-10.7209	0.584167	0.027669
		0.585833	-36.3129	0.585833	0.027809
		0.5875	-28.9956	0.5875	0.0287048
		0.589167	-31.1786	0.589167	0.0287022
		0.590833	-31.2393	0.590833	0.0293775
		0.5925	-39.0328	0.5925	0.0281651
		0.594167	-35.8789	0.594167	0.0256336
		0.595833	-33.7999	0.595833	0.0233539
		0.5975	-34.3024	0.5975	0.0146322
		0.599167	-31.6759	0.599167	0.0160539
		0.600833	-36.2816	0.600833	0.0155548
		0.6025	-21.4263	0.6025	0.0180879
		0.604167	-32.3135	0.604167	0.0180875
		0.605833	-38.3342	0.605833	0.0172223
		0.6075	-35.8235	0.6075	0.015468
		0.609167	-30.0169	0.609167	0.0113103
		0.610833	-27.5595	0.610833	0.0131963
		0.6125	-33.5148	0.6125	0.0122226
		0.614167	-33.7257	0.614167	0.0116738
		0.615833	-35.9946	0.615833	0.0106491
		0.6175	-33.9186	0.6175	0.0117511
		0.619167	-35.8097	0.619167	0.011766
		0.620833	-33.3075	0.620833	0.0118721
		0.6225	-28.9203	0.6225	0.0130318
		0.624167	-17.6284	0.624167	0.0160586
		0.625833	9.05281	0.625833	0.0258268
		0.6275	-31.5699	0.6275	0.0236412
		0.629167	-35.8362	0.629167	0.0228822
		0.630833	-29.2567	0.630833	0.0248381
		0.6325	-25.5619	0.6325	0.0270492
		0.634167	-37.1698	0.634167	0.0255079
		0.635833	-22.4585	0.635833	0.026607
		0.6375	-31.2682	0.6375	0.0270911
		0.639167	-34.5914	0.639167	0.0269046
		0.640833	-32.5128	0.640833	0.0276548
		0.6425	-31.8701	0.6425	0.0280962
		0.644167	-17.5937	0.644167	0.0320212
		0.645833	-34.0748	0.645833	0.0318559
		0.6475	-34.7222	0.6475	0.0306058
		0.649167	-33.7514	0.649167	0.0271317
		0.650833	-34.7873	0.650833	0.0176855
		0.6525	-38.1579	0.6525	0.016266
		0.654167	-28.3427	0.654167	0.0178806
		0.655833	-37.4788	0.655833	0.016109
		0.6575	-37.9427	0.6575	0.0134413
		0.659167	-34.1666	0.659167	0.0140884
		0.660833	-36.9909	0.660833	0.0109571
		0.6625	-32.8888	0.6625	0.0106079
		0.664167	-29.2418	0.664167	0.0117606
		0.665833	-36.0409	0.665833	0.0110004
		0.6675	-37.0188	0.6675	0.00989098
		0.669167	-33.6273	0.669167	0.00643622
		0.670833	-31.7027	0.670833	0.00694733
		0.6725	-31.2325	0.6725	0.00769926
		0.674167	-24.3343	0.674167	0.00972835
		0.675833	-12.9596	0.675833	0.0144316
		0.6775	-38.3809	0.6775	0.0143835
		0.679167	-34.8864	0.679167	0.0129735
		0.680833	-30.7338	0.680833	0.0144269
		0.6825	-38.9249	0.6825	0.0142153
		0.684167	-38.3404	0.684167	0.0133159
		0.685833	-39.6756	0.685833	0.0127375
		0.6875	-35.05	0.6875	0.0122718
		0.689167	-35.9917	0.689167	0.0108174
		0.690833	-36.7532	0.690833	0.0106639
		0.6925	-33.3996	0.6925	0.0114437
		0.694167	-33.2264	0.694167	0.0115301
		0.695833	-34.7731	0.695833	0.0108685
		0.6975	-32.3937	0.6975	0.0106183
		0.699167	-33.9701	0.699167	0.00854207
		0.700833	-29.7071	0.700833	0.00493349
		0.7025	-35.0676	0.7025	0.00564742
		0.704167	-28.8901	0.704167	0.00693944
		0.705833	-30.5444	0.705833	0.00698023
		0.7075	-25.7728	0.7075	0.00981413
		0.709167	29.9597	0.709167	0.0245308
		0.710833	-14.8106	0.710833	0.0298884
		0.7125	-36.5827	0.7125	0.0295582
		0.714167	-37.268	0.714167	0.0292832
		0.715833	-30.9873	0.715833	0.0305256
		0.7175	-39.7154	0.7175	0.0291647
		0.719167	-32.4417	0.719167	0.0293338
		0.720833	-33.587	0.720833	0.0295894
		0.7225	-35.1354	0.7225	0.0289986
		0.724167	-34.5717	0.724167	0.028869
		0.725833	-37.0138	0.725833	0.0272946
		0.7275	-38.968	0.7275	0.0264542
		0.729167	-34.4116	0.729167	0.0252645
		0.730833	-36.9997	0.730833	0.0238736
		0.7325	-36.3326	0.7325	0.0215983
		0.734167	-37.6508	0.734167	0.00703021
		0.735833	-11.2721	0.735833	0.00779266
		0.7375	-25.9182	0.7375	0.0100905
		0.739167	-39.714	0.739167	0.0095635
		0.740833	-30.8928	0.740833	0.00958387
		0.7425	-26.9331	0.7425	0.0123381
		0.744167	-34.6611	0.744167	0.0118599
		0.745833	-32.6357	0.745833	0.0120648
		0.7475	-38.4184	0.7475	0.0113574
		0.749167	-37.2969	0.749167	0.0107702
		0.750833	-31.5919	0.750833	0.0119385
		0.7525	-32.0354	0.7525	0.0134323
		0.754167	3.37495	0.754167	0.0215741
		0.755833	-34.3029	0.755833	0.0221552
		0.7575	-34.1426	0.7575	0.0226271
		0.759167	11.3728	0.759167	0.0331902
		0.760833	-26.4625	0.760833	0.0299171
		0.7625	-36.4241	0.7625	0.0276534
		0.764167	-32.2548	0.764167	0.0292606
		0.765833	-31.9519	0.765833	0.0290324
		0.7675	-29.141	0.7675	0.0285567
		0.769167	-34.8234	0.769167	0.0285217
		0.770833	-34.9509	0.770833	0.0280228
		0.7725	-40.4859	0.7725	0.0275774
		0.774167	-37.2593	0.774167	0.0275855
		0.775833	-31.9166	0.775833	0.0275155
		0.7775	-34.6755	0.7775	0.0269466
		0.779167	-41.0456	0.779167	0.0173753
		0.780833	-35.5837	0.780833	0.0170994
		0.7825	-41.0952	0.7825	0.0156013
		0.784167	-33.6199	0.784167	0.0059067
		0.785833	-33.2919	0.785833	0.00443518
		0.7875	-33.345	0.7875	0.00509865
		0.789167	-15.9191	0.789167	0.00861852
		0.790833	-35.9908	0.790833	0.00774826
		0.7925	-36.2024	0.7925	0.00622673
		0.794167	-24.5177	0.794167	0.0084473
		0.795833	-15.8325	0.795833	0.0125667
		0.7975	-32.2402	0.7975	0.0143435
		0.799167	-34.5889	0.799167	0.0149189
		0.800833	-36.8427	0.800833	0.0138574
		0.8025	-29.6825	0.8025	0.0149333
		0.804167	-27.507	0.804167	0.0178504
		0.805833	-29.0295	0.805833	0.0192626
		0.8075	-35.7949	0.8075	0.0204047
		0.809167	-35.5815	0.809167	0.019982
		0.810833	-32.9169	0.810833	0.0200628
		0.8125	-20.5799	0.8125	0.0228133
		0.814167	-31.1377	0.814167	0.0195342
		0.815833	-33.564	0.815833	0.0200571
		0.8175	-31.7088	0.8175	0.0210253
		0.819167	-33.2775	0.819167	0.0191378
		0.820833	-34.2707	0.820833	0.0151649
		0.8225	-34.9137	0.8225	0.0145889
		0.824167	-37.7552	0.824167	0.0139066
		0.825833	-36.8311	0.825833	0.0139091
		0.8275	-39.3794	0.8275	0.0118197
		0.829167	-35.9075	0.829167	0.0100097
		0.830833	-34.1796	0.830833	0.00889998
		0.8325	-32.504	0.8325	0.00960907
		0.834167	-37.7453	0.834167	0.00914281
		0.835833	-34.7056	0.835833	0.0087574
		0.8375	-18.6677	0.8375	0.00916942
		0.839167	-35.3991	0.839167	0.00825123
		0.840833	-36.0057	0.840833	0.00772511
		0.8425	-22.1784	0.8425	0.00977864
		0.844167	-35.2839	0.844167	0.0093463
		0.845833	-30.2337	0.845833	0.0102161
		0.8475	-37.0481	0.8475	0.00975625
		0.849167	-14.2963	0.849167	0.014811
		0.850833	-28.4303	0.850833	0.0166211
		0.8525	-31.1873	0.8525	0.0183863
		0.854167	-34.2618	0.854167	0.0187409
		0.855833	-39.2909	0.855833	0.0176395
		0.8575	-16.9372	0.8575	0.0209937
		0.859167	-35.4859	0.859167	0.0214806
		0.860833	-33.4923	0.860833	0.021742
		0.8625	-34.8957	0.8625	0.0182454
		0.864167	-35.1088	0.864167	0.0183079
		0.865833	-32.9771	0.865833	0.0189605
		0.8675	-32.9454	0.8675	0.0166405
		0.869167	-37.0728	0.869167	0.016255
		0.870833	-33.4122	0.870833	0.0155702
		0.8725	-37.0917	0.8725	0.0155608
		0.874167	-34.9505	0.874167	0.0111104
		0.875833	-30.8669	0.875833	0.0105854
		0.8775	-31.8532	0.8775	0.0104419
		0.879167	-38.538	0.879167	0.00952047
		0.880833	-34.7674	0.880833	0.0104951
		0.8825	-35.2994	0.8825	0.00653864
		0.884167	-33.9038	0.884167	0.00687953
		0.885833	-34.3427	0.885833	0.00669631
		0.8875	-35.8726	0.8875	0.00648581
		0.889167	-36.5845	0.889167	0.00616785
		0.890833	-33.7656	0.890833	0.00599795
		0.8925	-15.673	0.8925	0.00971966
		0.894167	-9.08727	0.894167	0.0157497
		0.895833	-28.0001	0.895833	0.0169159
		0.8975	-33.9255	0.8975	0.0175981
		0.899167	-37.9291	0.899167	0.0169563
		0.900833	-35.6535	0.900833	0.0159249
		0.9025	-33.108	0.9025	0.0156545
		0.904167	-32.9808	0.904167	0.016852
		0.905833	-38.4214	0.905833	0.0160646
		0.9075	-40.3351	0.9075	0.0149796
		0.909167	-37.4011	0.909167	0.014226
		0.910833	-39.0164	0.910833	0.0132189
		0.9125	-34.3178	0.9125	0.013554
		0.914167	-24.8703	0.914167	0.016078
		0.915833	-29.0597	0.915833	0.017092
		0.9175	-38.5311	0.9175	0.0121668
		0.919167	7.56288	0.919167	0.0157544
		0.920833	25.7091	0.920833	0.0273271
		0.9225	-38.2258	0.9225	0.0264006
		0.924167	-36.1322	0.924167	0.0267877
		0.925833	-33.1391	0.925833	0.0273295
		0.9275	-30.8649	0.9275	0.0278128
		0.929167	-36.6803	0.929167	0.0270157
		0.930833	-34.3238	0.930833	0.0278986
		0.9325	-35.7915	0.9325	0.0288776
		0.934167	-30.8205	0.934167	0.0302956
		0.935833	-30.6322	0.935833	0.0321021
		0.9375	-13.2127	0.9375	0.0366497
		0.939167	-28.6219	0.939167	0.0358413
		0.940833	-34.4644	0.940833	0.0346767
		0.9425	-37.7967	0.9425	0.034835
		0.944167	-26.5754	0.944167	0.0274792
		0.945833	31.2709	0.945833	0.0286776
		0.9475	-35.9438	0.9475	0.0291693
		0.949167	-41.862	0.949167	0.0279347
		0.950833	-23.146	0.950833	0.0300879
		0.9525	-41.1934	0.9525	0.0278624
		0.954167	-36.8747	0.954167	0.0278206
		0.955833	-34.3853	0.955833	0.0278073
		0.9575	-22.4486	0.9575	0.0306823
		0.959167	-25.2786	0.959167	0.0318764
		0.960833	-23.9584	0.960833	0.0333144
		0.9625	-36.3664	0.9625	0.0283255
		0.964167	-31.5701	0.964167	0.0276902
		0.965833	-39.8656	0.965833	0.0265265
		0.9675	-33.0512	0.9675	0.027549
		0.969167	-37.4866	0.969167	0.0251979
		0.970833	-32.3858	0.970833	0.0114818
		0.9725	-26.0045	0.9725	0.0136234
		0.974167	-36.8487	0.974167	0.0147036
		0.975833	-31.0786	0.975833	0.0129944
		0.9775	-34.718	0.9775	0.0143896
		0.979167	-22.0547	0.979167	0.0175829
		0.980833	-36.0181	0.980833	0.017231
		0.9825	-30.0607	0.9825	0.0155909
		0.984167	-36.907	0.984167	0.0130853
		0.985833	-7.59949	0.985833	0.0166101
		0.9875	-28.0524	0.9875	0.0184016
		0.989167	-31.6619	0.989167	0.0183818
		0.990833	-33.5798	0.990833	0.0197362
		0.9925	-40.4049	0.9925	0.0181517
		0.994167	-33.2971	0.994167	0.0190544
		0.995833	-37.887	0.995833	0.017869
		0.9975	-38.313	0.9975	0.0152169
		0.999167	-31.4889	0.999167	0.0163718
		1.00083	-23.8027	1.00083	0.0179396
		1.0025	-31.762	1.0025	0.0185765
		1.00417	-35.1882	1.00417	0.0157466
		1.00583	-32.113	1.00583	0.016588
		1.0075	-7.46116	1.0075	0.0214576
		1.00917	-21.2341	1.00917	0.0248346
		1.01083	-15.2876	1.01083	0.0231781
		1.0125	-18.2909	1.0125	0.0252814
		1.01417	-31.6545	1.01417	0.025283
		1.01583	-24.7117	1.01583	0.0271938
		1.0175	-31.3603	1.0175	0.0291426
		1.01917	-40.2128	1.01917	0.0276525
		1.02083	-36.5004	1.02083	0.0279512
		1.0225	-34.1762	1.0225	0.0288426
		1.02417	-35.2952	1.02417	0.0280225
		1.02583	-38.6288	1.02583	0.0248279
		1.0275	-33.4916	1.0275	0.0244552
		1.02917	-34.8895	1.02917	0.0245196
		1.03083	-28.2455	1.03083	0.0253529
		1.0325	-35.1907	1.0325	0.019378
		1.03417	-30.447	1.03417	0.0173929
		1.03583	-33.5171	1.03583	0.013465
		1.0375	-37.2212	1.0375	0.00938603
		1.03917	-40.2574	1.03917	0.00753237
		1.04083	-37.896	1.04083	0.00469155
		1.0425	-32.7443	1.0425	0.00439334
		1.04417	-25.4409	1.04417	0.00757627
		1.04583	-30.4217	1.04583	0.00888606
		1.0475	-35.8277	1.0475	0.0085302
		1.04917	-29.6418	1.04917	0.00974835
		1.05083	-34.9505	1.05083	0.0105409
		1.0525	-36.6504	1.0525	0.0098603
		1.05417	-37.17	1.05417	0.00936891
		1.05583	-28.3754	1.05583	0.00934091
		1.0575	-33.065	1.0575	0.00979892
		1.05917	-28.9545	1.05917	0.0101205
		1.06083	-23.9698	1.06083	0.0121777
		1.0625	-36.7335	1.0625	0.0122828
		1.06417	-37.8211	1.06417	0.0128077
		1.06583	-37.5854	1.06583	0.0128746
		1.0675	-38.7498	1.0675	0.0115806
		1.06917	-27.5369	1.06917	0.011129
		1.07083	-21.3821	1.07083	0.0130767
		1.0725	-25.5476	1.0725	0.0152918
		1.07417	9.96941	1.07417	0.0238269
		1.07583	-27.5207	1.07583	0.0254278
		1.0775	-36.4382	1.0775	0.0254735
		1.07917	-31.3165	1.07917	0.0267347
		1.08083	-34.4293	1.08083	0.0254303
		1.0825	-32.826	1.0825	0.0254818
		1.08417	-32.0075	1.08417	0.024824
		1.08583	-35.0115	1.08583	0.0224449
		1.0875	-35.0721	1.0875	0.0228028
		1.08917	-33.7615	1.08917	0.0236776
		1.09083	-31.1185	1.09083	0.025071
		1.0925	-35.14	1.0925	0.0258488
		1.09417	-36.0533	1.09417	0.0240137
		1.09583	-32.8213	1.09583	0.0215489
		1.0975	-32.2806	1.0975	0.0200982
		1.09917	-33.8338	1.09917	0.0106599
		1.10083	-31.6991	1.10083	0.00975956
		1.1025	-25.1715	1.1025	0.0121872
		1.10417	-19.4534	1.10417	0.0147433
		1.10583	-14.0597	1.10583	0.0191324
		1.1075	-38.0603	1.1075	0.0180045
		1.10917	-32.6731	1.10917	0.0178611
		1.11083	-32.7255	1.11083	0.0183537
		1.1125	-32.182	1.1125	0.0189764
		1.11417	-31.7249	1.11417	0.0194152
		1.11583	-37.6837	1.11583	0.0180007
		1.1175	-15.7302	1.1175	0.0221829
		1.11917	-27.7156	1.11917	0.0239794
		1.12083	-29.9443	1.12083	0.0245993
		1.1225	-37.1359	1.1225	0.0235532
		1.12417	-31.7648	1.12417	0.023999
		1.12583	-34.9687	1.12583	0.0232945
		1.1275	-27.5883	1.1275	0.0227737
		1.12917	-37.3407	1.12917	0.0189195
		1.13083	-19.1247	1.13083	0.0178282
		1.1325	-34.3238	1.1325	0.0186333
		1.13417	-28.8657	1.13417	0.0194536
		1.13583	-35.9039	1.13583	0.0187688
		1.1375	-34.3619	1.1375	0.0182991
		1.13917	-31.9118	1.13917	0.0182588
		1.14083	-38.8571	1.14083	0.018006
		1.1425	-35.2802	1.1425	0.0137935
		1.14417	-26.3138	1.14417	0.0140956
		1.14583	-9.22279	1.14583	0.0185604
		1.1475	-21.628	1.1475	0.0219019
		1.14917	-29.9432	1.14917	0.0222944
		1.15083	-36.3933	1.15083	0.0219875
		1.1525	-15.1086	1.1525	0.0246765
		1.15417	-39.3152	1.15417	0.0242511
		1.15583	-33.9703	1.15583	0.0210523
		1.1575	-25.5853	1.1575	0.0229352
		1.15917	-32.5305	1.15917	0.0221455
		1.16083	-33.8738	1.16083	0.022583
		1.1625	-38.1888	1.1625	0.0217584
		1.16417	-31.7211	1.16417	0.0217995
		1.16583	-31.5012	1.16583	0.0233845
		1.1675	-37.71	1.1675	0.0228609
		1.16917	-38.3404	1.16917	0.0202695
		1.17083	-38.1239	1.17083	0.0140422
		1.1725	-24.2111	1.1725	0.0134856
		1.17417	-41.0972	1.17417	0.0110822
		1.17583	-33.2047	1.17583	0.0117693
		1.1775	-21.5582	1.1775	0.0103796
		1.17917	-29.2523	1.17917	0.0125478
		1.18083	-25.8635	1.18083	0.0142946
		1.1825	-25.2326	1.1825	0.0143706
		1.18417	-35.93	1.18417	0.0136381
		1.18583	-32.8013	1.18583	0.0138692
		1.1875	-21.1419	1.1875	0.0175423
		1.18917	-32.828	1.18917	0.0173038
		1.19083	-22.4639	1.19083	0.0192511
		1.1925	-27.1712	1.1925	0.0215219
		1.19417	-38.255	1.19417	0.0215403
		1.19583	-40.4409	1.19583	0.021041
		1.1975	-34.2816	1.1975	0.0188711
		1.19917	-28.4221	1.19917	0.0216023
		1.20083	-22.7923	1.20083	0.0238458
		1.2025	-29.5149	1.2025	0.0221314
		1.20417	-28.7452	1.20417	0.0222406
		1.20583	-29.6036	1.20583	0.0214348
		1.2075	-39.0625	1.2075	0.0184548
		1.20917	-40.9841	1.20917	0.0173658
		1.21083	-34.2753	1.21083	0.0170482
		1.2125	-26.1219	1.2125	0.0159752
		1.21417	-24.5924	1.21417	0.0177497
		1.21583	-18.0337	1.21583	0.0187042
		1.2175	-20.9322	1.2175	0.0200486
		1.21917	-30.723	1.21917	0.0216715
		1.22083	-30.8275	1.22083	0.0237429
		1.2225	-21.8431	1.2225	0.026423
		1.22417	49.1833	1.22417	0.0431447
		1.22583	-27.7017	1.22583	0.0420869
		1.2275	-32.509	1.2275	0.0414417
		1.22917	-30.3041	1.22917	0.0411059
		1.23083	-27.122	1.23083	0.0416405
		1.2325	-29.6858	1.2325	0.043661
		1.23417	-37.2721	1.23417	0.0444608
		1.23583	-37.3949	1.23583	0.0437886
		1.2375	14.695	1.2375	0.0525835
		1.23917	-33.6742	1.23917	0.0506266
		1.24083	-18.4669	1.24083	0.0505333
		1.2425	-35.3743	1.2425	0.0474214
		1.24417	-33.7666	1.24417	0.0467656
		1.24583	-36.106	1.24583	0.0456283
		1.2475	-33.1851	1.2475	0.0431844
		1.24917	-35.3629	1.24917	0.0249672
		1.25083	-19.5387	1.25083	0.026726
		1.2525	-36.5621	1.2525	0.0258527
		1.25417	-31.0031	1.25417	0.0257021
		1.25583	-36.3332	1.25583	0.0237174
		1.2575	-24.5812	1.2575	0.0248173
		1.25917	-35.5191	1.25917	0.025195
		1.26083	-34.5938	1.26083	0.0257985
		1.2625	-34.1323	1.2625	0.0152777
		1.26417	-35.2384	1.26417	0.0149406
		1.26583	-23.9933	1.26583	0.0137499
		1.2675	-36.6205	1.2675	0.0134813
		1.26917	-27.4089	1.26917	0.0148512
		1.27083	-26.2916	1.27083	0.016966
		1.2725	-24.6002	1.2725	0.0188157
		1.27417	-32.5073	1.27417	0.019431
		1.27583	-32.2149	1.27583	0.0166997
		1.2775	-3.70308	1.2775	0.0237798
		1.27917	-29.9323	1.27917	0.0240106
		1.28083	-35.2998	1.28083	0.0242332
		1.2825	-33.5419	1.2825	0.0223025
		1.28417	-33.0387	1.28417	0.0228369
		1.28583	-28.1246	1.28583	0.0242309
		1.2875	-23.7327	1.2875	0.0264717
		1.28917	-24.0653	1.28917	0.0288792
		1.29083	-24.6192	1.29083	0.0287443
		1.2925	-5.32291	1.2925	0.035488
		1.29417	6.27882	1.29417	0.0427467
		1.29583	-29.953	1.29583	0.0419578
		1.2975	-36.287	1.2975	0.0394396
		1.29917	-38.0133	1.29917	0.0382532
		1.30083	-37.3786	1.30083	0.0371406
		1.3025	-29.6558	1.3025	0.0315486
		1.30417	-32.3574	1.30417	0.031026
		1.30583	-15.1301	1.30583	0.035372
		1.3075	-33.0374	1.3075	0.0354807
		1.30917	-33.6741	1.30917	0.0353438
		1.31083	-35.3127	1.31083	0.033795
		1.3125	-35.505	1.3125	0.0312584
		1.31417	-30.8073	1.31417	0.0298057
		1.31583	-19.0455	1.31583	0.0310067
		1.3175	-32.3545	1.3175	0.0251821
		1.31917	-28.8022	1.31917	0.0176232
		1.32083	-20.0013	1.32083	0.0197675
		1.3225	-31.7471	1.3225	0.0207457
		1.32417	-35.4479	1.32417	0.0212985
		1.32583	-26.6153	1.32583	0.0236177
		1.3275	-33.0147	1.3275	0.0228939
		1.32917	-37.7147	1.32917	0.0217396
		1.33083	-40.2168	1.33083	0.0163341
		1.3325	-27.6282	1.3325	0.0174997
		1.33417	-34.0013	1.33417	0.0174292
		1.33583	-16.0854	1.33583	0.0215721
		1.3375	-36.0382	1.3375	0.0214572
		1.33917	-32.143	1.33917	0.0211694
		1.34083	-29.0803	1.34083	0.0190072
		1.3425	-30.9818	1.3425	0.019303
		1.34417	-32.5139	1.34417	0.0185032
		1.34583	-20.3282	1.34583	0.0184327
		1.3475	-19.3422	1.3475	0.0211056
		1.34917	-27.3682	1.34917	0.0228466
		1.35083	-32.1071	1.35083	0.0216633
		1.3525	-35.7315	1.3525	0.0210779
		1.35417	-34.9687	1.35417	0.0216695
		1.35583	-22.4221	1.35583	0.0255038
		1.3575	-12.1585	1.3575	0.028837
		1.35917	-38.6103	1.35917	0.0278439
		1.36083	-33.4909	1.36083	0.0240935
		1.3625	-31.9038	1.3625	0.0249844
		1.36417	-36.9539	1.36417	0.0239478
		1.36583	-32.4361	1.36583	0.0232247
		1.3675	-33.332	1.3675	0.0227183
		1.36917	-35.7782	1.36917	0.022015
		1.37083	-35.8666	1.37083	0.0186669
		1.3725	-33.4224	1.3725	0.015633
		1.37417	-33.4893	1.37417	0.0143141
		1.37583	-38.7755	1.37583	0.0128773
		1.3775	-31.7324	1.3775	0.013739
		1.37917	-25.4504	1.37917	0.0157899
		1.38083	-19.5726	1.38083	0.0164039
		1.3825	-4.52044	1.3825	0.0180496
		1.38417	-22.8019	1.38417	0.0214559
		1.38583	-18.3523	1.38583	0.0247178
		1.3875	-32.6472	1.3875	0.0245576
		1.38917	-4.07043	1.38917	0.031643
		1.39083	-25.9484	1.39083	0.0330409
		1.3925	-34.9807	1.3925	0.0326857
		1.39417	-33.6306	1.39417	0.0331484
		1.39583	-35.6479	1.39583	0.0331955
		1.3975	-31.3205	1.3975	0.0336484
		1.39917	-37.6267	1.39917	0.032757
		1.40083	-29.6956	1.40083	0.0347134
		1.4025	-32.865	1.4025	0.0344694
		1.40417	-29.4687	1.40417	0.0336035
		1.40583	-37.8756	1.40583	0.0296598
		1.4075	-28.3313	1.4075	0.0245293
		1.40917	-32.3711	1.40917	0.0224674
		1.41083	-12.0049	1.41083	0.0238351
		1.4125	-33.567	1.4125	0.0236369
		1.41417	-36.7353	1.41417	0.0165986
		1.41583	-24.722	1.41583	0.0168628
		1.4175	-29.4716	1.4175	0.0180499
		1.41917	-39.5518	1.41917	0.016774
		1.42083	-34.1746	1.42083	0.0170915
		1.4225	-31.4522	1.4225	0.0170631
		1.42417	-38.5768	1.42417	0.0168584
		1.42583	-38.2837	1.42583	0.0150079
		1.4275	-39.807	1.4275	0.0135121
		1.42917	-37.3005	1.42917	0.0118246
		1.43083	-32.503	1.43083	0.0129822
		1.4325	-26.0453	1.4325	0.0134748
		1.43417	-31.0204	1.43417	0.0137658
		1.43583	-34.2373	1.43583	0.00897536
		1.4375	-24.0404	1.4375	0.0110281
		1.43917	-15.3523	1.43917	0.0156355
		1.44083	-8.16577	1.44083	0.0192029
		1.4425	-23.6987	1.4425	0.0204468
		1.44417	-38.9101	1.44417	0.020585
		1.44583	-38.6113	1.44583	0.019629
		1.4475	-36.7942	1.4475	0.018478
		1.44917	-36.4351	1.44917	0.0189395
		1.45083	-31.9883	1.45083	0.0202959
		1.4525	-20.5651	1.4525	0.024442
		1.45417	-28.458	1.45417	0.0263473
		1.45583	-21.3969	1.45583	0.0287403
		1.4575	-0.564857	1.4575	0.0342306
		1.45917	-22.1389	1.45917	0.0361443
		1.46083	-19.4091	1.46083	0.0393394
		1.4625	-32.1194	1.4625	0.0375986
		1.46417	-42.7978	1.46417	0.0316849
		1.46583	-40.4889	1.46583	0.0247202
		1.4675	-33.6162	1.4675	0.0225833
		1.46917	-37.8512	1.46917	0.0228114
		1.47083	-37.0898	1.47083	0.0231393
		1.4725	-34.9318	1.4725	0.0235406
		1.47417	-38.2172	1.47417	0.0231566
		1.47583	-32.2612	1.47583	0.0230978
		1.4775	-31.7681	1.4775	0.0206839
		1.47917	-34.0119	1.47917	0.0194872
		1.48083	-33.3044	1.48083	0.0169215
		1.4825	-36.3275	1.4825	0.00921567
		1.48417	6.93964	1.48417	0.0154812
		1.48583	-35.2432	1.48583	0.0120695
		1.4875	-31.8662	1.4875	0.012124
		1.48917	-34.3069	1.48917	0.0139535
		1.49083	-38.2631	1.49083	0.0144331
		1.4925	-38.2771	1.4925	0.0134289
		1.49417	-23.0763	1.49417	0.0166124
		1.49583	-37.9763	1.49583	0.0164214
		1.4975	-35.6387	1.4975	0.0162691
		1.49917	-33.4629	1.49917	0.0172935
		1.50083	-39.59	1.50083	0.0157144
		1.5025	-37.5417	1.5025	0.0144703
		1.50417	-15.1073	1.50417	0.0185437
		1.50583	-35.7959	1.50583	0.0180069
		1.5075	-30.2738	1.5075	0.0193113
		1.50917	-35.6162	1.50917	0.0101417
		1.51083	-33.8231	1.51083	0.0104477
		1.5125	-38.4643	1.5125	0.00902603
		1.51417	-28.9889	1.51417	0.0101719
		1.51583	-30.2327	1.51583	0.0119022
		1.5175	-33.567	1.5175	0.0129171
		1.51917	-25.584	1.51917	0.0123768
		1.52083	-28.8409	1.52083	0.0143452
		1.5225	-30.9901	1.5225	0.0153468
		1.52417	-32.0316	1.52417	0.0156552
		1.52583	-32.4338	1.52583	0.0171972
		1.5275	-32.4378	1.5275	0.0182969
		1.52917	-15.0301	1.52917	0.0183136
		1.53083	-31.9564	1.53083	0.0191408
		1.5325	-28.981	1.5325	0.0194194
		1.53417	-26.3579	1.53417	0.0214143
		1.53583	-37.1559	1.53583	0.0206962
		1.5375	-39.5223	1.5375	0.0204682
		1.53917	-39.9501	1.53917	0.0181064
		1.54083	-37.1151	1.54083	0.0166234
		1.5425	-38.7303	1.5425	0.0155109
		1.54417	-36.4748	1.54417	0.0131642
		1.54583	-26.0253	1.54583	0.0137709
		1.5475	-33.9464	1.5475	0.0131339
		1.54917	-37.5469	1.54917	0.0119455
		1.55083	-28.5555	1.55083	0.0127812
		1.5525	-34.2221	1.5525	0.0123967
		1.55417	-27.1104	1.55417	0.00979377
		1.55583	-31.1369	1.55583	0.00997036
		1.5575	-40.2804	1.5575	0.00753567
		1.55917	-38.0633	1.55917	0.00501352
		1.56083	-33.0416	1.56083	0.00590003
		1.5625	-35.6426	1.5625	0.006736
		1.56417	-37.4906	1.56417	0.00726596
		1.56583	-37.2869	1.56583	0.00722893
		1.5675	-33.9659	1.5675	0.0082555
		1.56917	-18.6469	1.56917	0.0120969
		1.57083	-31.814	1.57083	0.0108496
		1.5725	-37.2409	1.5725	0.0101397
		1.57417	-37.2562	1.57417	0.0102023
		1.57583	-20.9252	1.57583	0.0118464
		1.5775	-37.9969	1.5775	0.0110331
		1.57917	-13.2722	1.57917	0.0140148
		1.58083	-30.4669	1.58083	0.0141591
		1.5825	-31.6987	1.5825	0.0160082
		1.58417	-36.9582	1.58417	0.0162463
		1.58583	-33.0384	1.58583	0.016247
		1.5875	-35.0602	1.5875	0.0163725
		1.58917	-35.1012	1.58917	0.0168874
		1.59083	-27.29	1.59083	0.0190414
		1.5925	-31.3658	1.5925	0.0196016
		1.59417	-32.7922	1.59417	0.0165537
		1.59583	-37.4047	1.59583	0.0153491
		1.5975	-35.7999	1.5975	0.0156596
		1.59917	-37.146	1.59917	0.0156834
		1.60083	-17.207	1.60083	0.0164845
		1.6025	-31.8333	1.6025	0.0178126
		1.60417	-37.7084	1.60417	0.0125473
		1.60583	-35.1716	1.60583	0.0115336
		1.6075	-25.8141	1.6075	0.0128016
		1.60917	-28.0296	1.60917	0.0147254
		1.61083	-24.2256	1.61083	0.0166243
		1.6125	-32.3756	1.6125	0.0172028
		1.61417	-31.5306	1.61417	0.0179722
		1.61583	-25.539	1.61583	0.0183495
		1.6175	-33.6844	1.6175	0.0178499
		1.61917	-32.9459	1.61917	0.0178168
		1.62083	-37.431	1.62083	0.0178111
		1.6225	-30.1079	1.6225	0.0190376
		1.62417	-32.7587	1.62417	0.0199829
		1.62583	-33.3153	1.62583	0.0165121
		1.6275	-35.3743	1.6275	0.0157491
		1.62917	-33.2141	1.62917	0.0167175
		1.63083	-34.4238	1.63083	0.0168786
		1.6325	-32.9895	1.6325	0.0153325
		1.63417	-32.1817	1.63417	0.0144378
		1.63583	-33.9857	1.63583	0.0123348
		1.6375	-25.9831	1.6375	0.0137122
		1.63917	-33.9871	1.63917	0.0131829
		1.64083	-39.3457	1.64083	0.0102079
		1.6425	-38.7252	1.6425	0.0091218
		1.64417	-38.4486	1.64417	0.00793613
		1.64583	-31.6443	1.64583	0.009183
		1.6475	-34.4273	1.6475	0.00825229
		1.64917	-23.5871	1.64917	0.0102285
		1.65083	-30.1377	1.65083	0.0109132
		1.6525	-8.06851	1.6525	0.0167968
		1.65417	-37.425	1.65417	0.0158894
		1.65583	-29.9625	1.65583	0.0168507
		1.6575	-30.9288	1.6575	0.0172947
		1.65917	-26.3964	1.65917	0.0185413
		1.66083	-37.0161	1.66083	0.0178883
		1.6625	-38.1117	1.6625	0.015275
		1.66417	-27.1682	1.66417	0.0167443
		1.66583	-41.8661	1.66583	0.0162012
		1.6675	-14.7953	1.6675	0.0213574
		1.66917	-34.2156	1.66917	0.0222695
		1.67083	-33.8901	1.67083	0.0217855
		1.6725	-39.7458	1.6725	0.0206396
		1.67417	-28.5944	1.67417	0.0195607
		1.67583	-32.9335	1.67583	0.0189582
		1.6775	-35.0164	1.6775	0.0131518
		1.67917	-34.9687	1.67917	0.013681
		1.68083	-34.9027	1.68083	0.0126165
		1.6825	-36.4842	1.6825	0.0114195
		1.68417	-38.7783	1.68417	0.00875159
		1.68583	-32.952	1.68583	0.00962728
		1.6875	-26.8846	1.6875	0.0120464
		1.68917	-34.8863	1.68917	0.0103834
		1.69083	-27.0348	1.69083	0.0135791
		1.6925	-35.9924	1.6925	0.00901174
		1.69417	-34.3758	1.69417	0.00897722
		1.69583	-35.9955	1.69583	0.00852357
		1.6975	-35.5202	1.6975	0.00943405
		1.69917	-39.6456	1.69917	0.00705283
		1.70083	-33.1696	1.70083	0.00700197
		1.7025	-31.1744	1.7025	0.00782982
		1.70417	-29.2428	1.70417	0.0090636
		1.70583	-36.6483	1.70583	0.00868749
		1.7075	-30.8969	1.7075	0.00989139
		1.70917	-27.319	1.70917	0.0123605
		1.71083	-33.6094	1.71083	0.0122189
		1.7125	-34.3147	1.7125	0.0106179
		1.71417	-20.14	1.71417	0.0137953
		1.71583	-28.8075	1.71583	0.0134133
		1.7175	-28.7057	1.7175	0.0149834
		1.71917	-32.1731	1.71917	0.015458
		1.72083	-33.903	1.72083	0.0159089
		1.7225	-32.94	1.7225	0.0164648
		1.72417	-19.5748	1.72417	0.0207895
		1.72583	-32.6447	1.72583	0.0209026
		1.7275	-37.7221	1.7275	0.0194918
		1.72917	-39.5291	1.72917	0.0172754
		1.73083	-36.5017	1.73083	0.017307
		1.7325	-34.2292	1.7325	0.0165889
		1.73417	-38.0482	1.73417	0.0142771
		1.73583	-33.5564	1.73583	0.0142885
		1.7375	-33.1957	1.7375	0.0145297
		1.73917	-33.6447	1.73917	0.0116198
		1.74083	-36.3586	1.74083	0.00999276
		1.7425	-35.6587	1.7425	0.0084946
		1.74417	-39.8198	1.74417	0.00684696
		1.74583	-36.475	1.74583	0.00629277
		1.7475	-25.9024	1.7475	0.00780916
		1.74917	-27.4354	1.74917	0.00611541
		1.75083	-35.7523	1.75083	0.00544582
		1.7525	-30.5996	1.7525	0.0069805
		1.75417	-5.50495	1.75417	0.0143117
		1.75583	-19.7729	1.75583	0.0179163
		1.7575	37.876	1.7575	0.0334528
		1.75917	-36.6244	1.75917	0.0337596
		1.76083	-23.0586	1.76083	0.0360216
		1.7625	-24.4152	1.7625	0.0379135
		1.76417	-28.2953	1.76417	0.0390661
		1.76583	-37.374	1.76583	0.0388473
		1.7675	-30.7693	1.7675	0.0399009
		1.76917	-32.9461	1.76917	0.0413819
		1.77083	-37.5884	1.77083	0.041142
		1.7725	-37.4674	1.7725	0.0386501
		1.77417	-38.8082	1.77417	0.0361996
		1.77583	-30.2764	1.77583	0.0373795
		1.7775	-37.3725	1.7775	0.0359202
		1.77917	-37.6051	1.77917	0.0290035
		1.78083	-10.423	1.78083	0.0310181
		1.7825	8.62364	1.7825	0.0247151
		1.78417	-24.6431	1.78417	0.0272967
		1.78583	-35.2895	1.78583	0.0246613
		1.7875	-33.9008	1.7875	0.0226175
		1.78917	-36.0303	1.78917	0.0209508
		1.79083	-33.1399	1.79083	0.0218631
		1.7925	-32.3463	1.7925	0.0215234
		1.79417	-40.8494	1.79417	0.0198204
		1.79583	-19.6706	1.79583	0.0236812
		1.7975	-21.0845	1.7975	0.0272112
		1.79917	-38.6572	1.79917	0.0272437
		1.80083	-30.077	1.80083	0.0272867
		1.8025	-29.1761	1.8025	0.0290528
		1.80417	-33.3193	1.80417	0.0299762
		1.80583	-29.7803	1.80583	0.0258053
		1.8075	-28.1757	1.8075	0.0178762
		1.80917	-34.5089	1.80917	0.0157504
		1.81083	-31.3373	1.81083	0.0166019
		1.8125	-32.6518	1.8125	0.0168711
		1.81417	-38.6064	1.81417	0.016316
		1.81583	-31.9668	1.81583	0.0165688
		1.8175	-31.2882	1.8175	0.0167967
		1.81917	-26.225	1.81917	0.0199479
		1.82083	-22.7161	1.82083	0.0192916
		1.8225	-31.5765	1.8225	0.0170309
		1.82417	-42.6888	1.82417	0.0161622
		1.82583	-40.8045	1.82583	0.0138508
		1.8275	-32.3171	1.8275	0.013174
		1.82917	-38.9573	1.82917	0.0119592
		1.83083	-35.0167	1.83083	0.0108309
		1.8325	-39.0742	1.8325	0.00848257
		1.83417	-39.2063	1.83417	0.00747042
		1.83583	-33.0143	1.83583	0.00710909
		1.8375	-34.4058	1.8375	0.00673115
		1.83917	-31.5048	1.83917	0.00826134
		1.84083	-30.3717	1.84083	0.00860503
		1.8425	-39.3379	1.8425	0.00687056
		1.84417	-34.6983	1.84417	0.00504483
		1.84583	-28.9548	1.84583	0.0037006
		1.8475	-30.833	1.8475	0.00386079
		1.84917	-21.8876	1.84917	0.00834284
		1.85083	-33.4258	1.85083	0.00993271
		1.8525	-25.0515	1.8525	0.0114982
		1.85417	-38.9884	1.85417	0.0114915
		1.85583	-32.3557	1.85583	0.0120649
		1.8575	-30.313	1.8575	0.0139527
		1.85917	-34.0157	1.85917	0.0150711
		1.86083	-38.809	1.86083	0.0138225
		1.8625	-34.9154	1.8625	0.0137127
		1.86417	-35.4871	1.86417	0.0128547
		1.86583	-36.8051	1.86583	0.0114685
		1.8675	-33.9887	1.8675	0.0126211
		1.86917	-39.8801	1.86917	0.0115045
		1.87083	-26.9957	1.87083	0.0119266
		1.8725	-36.31	1.8725	0.0107465
		1.87417	-30.464	1.87417	0.00889854
		1.87583	27.4833	1.87583	0.0220226
		1.8775	-21.0991	1.8775	0.0228743
		1.87917	-27.0353	1.87917	0.0254498
		1.88083	-36.2934	1.88083	0.0246013
		1.8825	-35.4645	1.8825	0.0234913
		1.88417	-36.0152	1.88417	0.0230605
		1.88583	-33.177	1.88583	0.024274
		1.8875	-29.1382	1.8875	0.0255188
		1.88917	-35.3877	1.88917	0.0255403
		1.89083	-36.3965	1.89083	0.0256283
		1.8925	-36.9852	1.8925	0.0249826
		1.89417	-35.1691	1.89417	0.0259977
		1.89583	-32.927	1.89583	0.0247197
		1.8975	-33.4555	1.8975	0.0253348
		1.89917	-29.1913	1.89917	0.025609
		1.90083	-33.6509	1.90083	0.0124364
		1.9025	-32.6102	1.9025	0.00995609
		1.90417	-1.64262	1.90417	0.0154275
		1.90583	-23.3528	1.90583	0.0182158
		1.9075	-36.6112	1.9075	0.0179687
		1.90917	-32.5294	1.90917	0.0187198
		1.91083	-33.6489	1.91083	0.0186181
		1.9125	-35.8216	1.9125	0.017178
		1.91417	-34.1605	1.91417	0.0174425
		1.91583	-31.8548	1.91583	0.0184211
		1.9175	-36.7907	1.9175	0.018463
		1.91917	-38.4634	1.91917	0.0177532
		1.92083	-34.24	1.92083	0.0174702
		1.9225	-37.3841	1.9225	0.0166237
		1.92417	-40.0161	1.92417	0.0142913
		1.92583	-37.2281	1.92583	0.0135205
		1.9275	-39.2021	1.9275	0.0121002
		1.92917	-33.5958	1.92917	0.00521521
		1.93083	-36.964	1.93083	0.00228241
		1.9325	-29.5639	1.9325	0.00380088
		1.93417	-37.52	1.93417	0.00272556
		1.93583	-31.2362	1.93583	0.00324541
		1.9375	-25.8943	1.9375	0.00538446
		1.93917	-34.5531	1.93917	0.00529987
		1.94083	-27.7495	1.94083	0.00618444
		1.9425	-31.3841	1.9425	0.0073494
		1.94417	-33.1498	1.94417	0.00849431
		1.94583	-36.3504	1.94583	0.00803959
		1.9475	-34.4475	1.9475	0.00867234
		1.94917	-35.6987	1.94917	0.00960261
		1.95083	-32.63	1.95083	0.0105934
		1.9525	-35.8815	1.9525	0.0113089
		1.95417	-32.5508	1.95417	0.011534
		1.95583	-19.9404	1.95583	0.0152021
		1.9575	-28.3758	1.9575	0.0154581
		1.95917	-36.7147	1.95917	0.0156316
		1.96083	-35.2743	1.96083	0.0147615
		1.9625	-37.4649	1.9625	0.0122684
		1.96417	-34.5605	1.96417	0.0122668
		1.96583	-30.1493	1.96583	0.0117498
		1.9675	-31.3239	1.9675	0.0117627
		1.96917	-31.3036	1.96917	0.0121605
		1.97083	-32.2884	1.97083	0.0130358
		1.9725	-8.74874	1.9725	0.0185731
		1.97417	-34.7845	1.97417	0.0187701
		1.97583	-36.4796	1.97583	0.0179406
		1.9775	-31.2665	1.9775	0.018935
		1.97917	-30.0792	1.97917	0.0194676
		1.98083	-32.8194	1.98083	0.0166925
		1.9825	-16.1537	1.9825	0.019326
		1.98417	-26.9286	1.98417	0.0214346
		1.98583	-15.5582	1.98583	0.0256829
		1.9875	-30.3165	1.9875	0.0272231
		1.98917	-37.3949	1.98917	0.0266124
		1.99083	-41.548	1.99083	0.0241563
		1.9925	-36.7644	1.9925	0.0229841
		1.99417	-37.5751	1.99417	0.0216327
		1.99583	-35.4809	1.99583	0.0209448
		1.9975	-24.5721	1.9975	0.0175354
		1.99917	-40.3914	1.99917	0.0163273
		2.00083	-35.4961	2.00083	0.0165392
		2.0025	-33.4104	2.0025	0.0160772
		2.00417	-36.6413	2.00417	0.0146633
		2.00583	-38.2845	2.00583	0.0134857
		2.0075	-33.7865	2.0075	0.00968637
		2.00917	-30.6008	2.00917	0.00889511
		2.01083	-25.3119	2.01083	0.00679348
		2.0125	-31.5109	2.0125	0.00653613
		2.01417	-35.5212	2.01417	0.00693985
		2.01583	-30.8013	2.01583	0.00925546
		2.0175	-27.7111	2.0175	0.0112062
		2.01917	-32.8842	2.01917	0.0122169
		2.02083	-34.8032	2.02083	0.012363
		2.0225	-40.6963	2.0225	0.00888866
		2.02417	-36.6046	2.02417	0.00970461
		2.02583	-37.873	2.02583	0.00919247
		2.0275	-35.7346	2.0275	0.00869166
		2.02917	-39.0068	2.02917	0.00818197
		2.03083	-33.2018	2.03083	0.00927713
		2.0325	-38.3679	2.0325	0.00828997
		2.03417	-41.1494	2.03417	0.00601707
		2.03583	-35.789	2.03583	0.00375955
		2.0375	-35.5678	2.0375	0.00288542
		2.03917	-32.983	2.03917	0.00343233
		2.04083	-35.2191	2.04083	0.00248042
		2.0425	-39.2227	2.0425	0
		2.04417	-28.5714	2.04417	0.000929285
		2.04583	-33.0624	2.04583	0.00130438
		2.0475	-35.395	2.0475	0.00244666
		2.04917	-32.5881	2.04917	0.00331209
		2.05083	-31.6925	2.05083	0.0046438
		2.0525	-33.8071	2.0525	0.00505912
		2.05417	-36.3415	2.05417	0.00563341
		2.05583	-32.0913	2.05583	0.00587268
		2.0575	-20.7401	2.0575	0.00967096
		2.05917	-23.2059	2.05917	0.0135373
		2.06083	-38.3618	2.06083	0.0129829
		2.0625	-37.7341	2.0625	0.0125161
		2.06417	-37.2455	2.06417	0.0115977
		2.06583	-32.2613	2.06583	0.012235
		2.0675	-27.625	2.0675	0.0147339
		2.06917	-38.5837	2.06917	0.0125766
		2.07083	-37.4135	2.07083	0.011639
		2.0725	-36.5191	2.0725	0.0113968
		2.07417	-37.207	2.07417	0.0104016
		2.07583	-36.2873	2.07583	0.00941154
		2.0775	-20.4384	2.0775	0.0122921
		2.07917	-33.1493	2.07917	0.0129799
		2.08083	-35.8142	2.08083	0.0121778
		2.0825	-31.5623	2.0825	0.00984588
		2.08417	-29.7407	2.08417	0.00843783
		2.08583	-35.3344	2.08583	0.00909015
		2.0875	-36.9547	2.0875	0.00925809
		2.08917	-27.3511	2.08917	0.01139
		2.09083	-15.8521	2.09083	0.0149258
		2.0925	-30.6057	2.0925	0.0142835
		2.09417	-35.069	2.09417	0.0150408
		2.09583	-37.4028	2.09583	0.0150431
		2.0975	-38.2875	2.0975	0.0146621
		2.09917	-34.9807	2.09917	0.0151418
		2.10083	-35.5094	2.10083	0.0153094
		2.1025	-28.5152	2.1025	0.0135691
		2.10417	-32.919	2.10417	0.0136187
		2.10583	-33.5301	2.10583	0.0141109
		2.1075	-23.2387	2.1075	0.0159044
		2.10917	-36.8567	2.10917	0.0143711
		2.11083	-35.4916	2.11083	0.0143372
		2.1125	-35.5355	2.1125	0.014643
		2.11417	-38.1522	2.11417	0.0123157
		2.11583	-37.8409	2.11583	0.00757771
		2.1175	-36.1577	2.1175	0.00638141
		2.11917	-33.8426	2.11917	0.00664565
		2.12083	-34.1872	2.12083	0.00733853
		2.1225	-35.3701	2.1225	0.00796714
		2.12417	-36.0288	2.12417	0.00774132
		2.12583	-32.7925	2.12583	0.00832673
		2.1275	-28.9704	2.1275	0.00822865
		2.12917	-25.6127	2.12917	0.00980293
		2.13083	-35.308	2.13083	0.00941984
		2.1325	-31.5604	2.1325	0.00762676
		2.13417	-38.424	2.13417	0.00728904
		2.13583	-37.9639	2.13583	0.00675633
		2.1375	-32.9581	2.1375	0.00731169
		2.13917	-34.6108	2.13917	0.00807474
		2.14083	-33.5538	2.14083	0.00899849
		2.1425	-34.7269	2.1425	0.00930679
		2.14417	-34.8457	2.14417	0.00909065
		2.14583	-37.7126	2.14583	0.00833102
		2.1475	-36.9467	2.1475	0.00799132
		2.14917	-34.5251	2.14917	0.00831531
		2.15083	-34.9867	2.15083	0.00784254
		2.1525	-39.1029	2.1525	0.0056593
		2.15417	-37.1019	2.15417	0.00318373
		2.15583	-37.9153	2.15583	0.00262193
		2.1575	-36.7111	2.1575	0.00151211
		2.15917	-31.0843	2.15917	0.00309361
		2.16083	-35.0967	2.16083	0.00371143
		2.1625	-32.2612	2.1625	0.00386159
		2.16417	-32.6855	2.16417	0.00427644
		2.16583	-26.0453	2.16583	0.0058943
		2.1675	-1.98976	2.1675	0.0129482
		2.16917	-33.8269	2.16917	0.0131677
		2.17083	-20.6992	2.17083	0.0168336
		2.1725	-37.5976	2.1725	0.0166934
		2.17417	-27.2485	2.17417	0.0182613
		2.17583	-35.6271	2.17583	0.0181233
		2.1775	-32.4378	2.1775	0.0195594
		2.17917	-36.8951	2.17917	0.019604
		2.18083	-35.3784	2.18083	0.0201506
		2.1825	-34.6727	2.1825	0.0205898
		2.18417	-24.8291	2.18417	0.0219376
		2.18583	-30.6039	2.18583	0.0229057
		2.1875	-34.8313	2.1875	0.0223519
		2.18917	-24.2069	2.18917	0.0241788
		2.19083	-27.3626	2.19083	0.023895
		2.1925	-35.7593	2.1925	0.0166186
		2.19417	-27.1048	2.19417	0.018067
		2.19583	-29.0152	2.19583	0.0162752
		2.1975	-34.8536	2.1975	0.0168664
		2.19917	-31.5615	2.19917	0.0159371
		2.20083	-37.732	2.20083	0.0154835
		2.2025	-27.5847	2.2025	0.0165292
		2.20417	-36.0188	2.20417	0.0167181
		2.20583	-35.9065	2.20583	0.0166043
		2.2075	-37.0961	2.2075	0.0160821
		2.20917	-23.9869	2.20917	0.0162636
		2.21083	-39.7571	2.21083	0.0142913
		2.2125	-37.4484	2.2125	0.0137274
		2.21417	-32.2932	2.21417	0.0119851
		2.21583	-36.1316	2.21583	0.0100956
		2.2175	-41.6774	2.2175	0.00882041
		2.21917	-33.4792	2.21917	0.0074469
		2.22083	-26.9593	2.22083	0.00788989
		2.2225	-39.1579	2.2225	0.00696246
		2.22417	-16.7533	2.22417	0.0101532
		2.22583	-24.8141	2.22583	0.0129366
		2.2275	-35.3873	2.2275	0.0112554
		2.22917	-32.1059	2.22917	0.0120985
		2.23083	-34.2694	2.23083	0.0124513
		2.2325	-31.7158	2.2325	0.0136105
		2.23417	-34.5876	2.23417	0.0113264
		2.23583	-24.6615	2.23583	0.014579
		2.2375	-25.2542	2.2375	0.0172065
		2.23917	-2.10389	2.23917	0.0237114
		2.24083	-20.0021	2.24083	0.0271869
		2.2425	-23.4802	2.2425	0.0311078
		2.24417	-25.5039	2.24417	0.0328263
		2.24583	-27.0891	2.24583	0.0327983
		2.2475	-32.7251	2.2475	0.0341844
		2.24917	-37.2869	2.24917	0.02976
		2.25083	-31.0029	2.25083	0.0284265
		2.2525	-32.5103	2.2525	0.0290464
		2.25417	-31.3753	2.25417	0.0292038
		2.25583	-24.6455	2.25583	0.0312775
		2.2575	-24.783	2.2575	0.0327713
		2.25917	-29.8144	2.25917	0.0337998
		2.26083	-32.6475	2.26083	0.032079
		2.2625	-34.5746	2.2625	0.0300707
		2.26417	-34.5101	2.26417	0.0230881
		2.26583	-33.1957	2.26583	0.0202453
		2.2675	-31.3635	2.2675	0.0185467
		2.26917	-36.6768	2.26917	0.0161393
		2.27083	-39.2514	2.27083	0.0135187
		2.2725	-35.1387	2.2725	0.0129986
		2.27417	-28.0415	2.27417	0.0149907
		2.27583	-25.8378	2.27583	0.0161036
		2.2775	-27.7331	2.2775	0.017133
		2.27917	-29.1513	2.27917	0.0176122
		2.28083	-31.5373	2.28083	0.0161272
		2.2825	-12.8552	2.2825	0.0186973
		2.28417	-8.43639	2.28417	0.0233037
		2.28583	-35.5127	2.28583	0.0226863
		2.2875	-25.306	2.2875	0.0246834
		2.28917	-39.6044	2.28917	0.0235857
		2.29083	-16.8798	2.29083	0.0271013
		2.2925	-34.2049	2.2925	0.0264891
		2.29417	-37.9558	2.29417	0.0262135
		2.29583	-34.56	2.29583	0.0272244
		2.2975	-37.9286	2.2975	0.0266232
		2.29917	-38.4588	2.29917	0.0243786
		2.30083	-26.3889	2.30083	0.0242599
		2.3025	-6.37004	2.3025	0.028863
		2.30417	-4.28053	2.30417	0.0342219
		2.30583	-31.6545	2.30583	0.0341966
		2.3075	-32.8235	2.3075	0.0298941
		2.30917	-38.4444	2.30917	0.0234282
		2.31083	-39.426	2.31083	0.022585
		2.3125	-33.8958	2.3125	0.0207342
		2.31417	-30.8451	2.31417	0.0226215
		2.31583	-30.606	2.31583	0.019664
		2.3175	-20.3057	2.3175	0.0226588
		2.31917	-33.366	2.31917	0.0236478
		2.32083	-38.6902	2.32083	0.0227579
		2.3225	-36.16	2.3225	0.0231389
		2.32417	-33.8175	2.32417	0.024139
		2.32583	-28.1562	2.32583	0.0237582
		2.3275	-24.2848	2.3275	0.0198981
		2.32917	-19.779	2.32917	0.0165587
		2.33083	-36.2523	2.33083	0.015568
		2.3325	-36.347	2.3325	0.0148088
		2.33417	-30.6626	2.33417	0.0164855
		2.33583	-29.221	2.33583	0.0186844
		2.3375	-29.6243	2.3375	0.0196048
		2.33917	-7.33751	2.33917	0.0246699
		2.34083	-36.5017	2.34083	0.0233996
		2.3425	-24.7433	2.3425	0.0224434
		2.34417	-35.9726	2.34417	0.0218818
		2.34583	-31.9238	2.34583	0.0233397
		2.3475	-32.1176	2.3475	0.0242107
		2.34917	-36.7078	2.34917	0.023588
		2.35083	-30.6624	2.35083	0.0230479
		2.3525	3.15113	2.3525	0.0289596
		2.35417	-5.99359	2.35417	0.0319299
		2.35583	-34.7692	2.35583	0.0322495
		2.3575	-32.3953	2.3575	0.0331009
		2.35917	-15.2967	2.35917	0.0364119
		2.36083	-31.9815	2.36083	0.0358171
		2.3625	-34.0423	2.3625	0.0348651
		2.36417	-21.0167	2.36417	0.0319176
		2.36583	-28.3603	2.36583	0.0336719
		2.3675	-33.892	2.3675	0.0317006
		2.36917	-36.0681	2.36917	0.03168
		2.37083	-33.9007	2.37083	0.031254
		2.3725	-38.499	2.3725	0.029879
		2.37417	-34.9107	2.37417	0.0302663
		2.37583	-31.5979	2.37583	0.0300647
		2.3775	-35.6448	2.3775	0.0217053
		2.37917	-35.5537	2.37917	0.015336
		2.38083	-31.9572	2.38083	0.0159419
		2.3825	-35.8117	2.3825	0.0152057
		2.38417	-35.4899	2.38417	0.0108547
		2.38583	-33.4092	2.38583	0.0105471
		2.3875	-37.5609	2.3875	0.00978892
		2.38917	-30.3526	2.38917	0.00777731
		2.39083	-25.0647	2.39083	0.00848741
		2.3925	-32.315	2.3925	0.00882723
		2.39417	-17.8096	2.39417	0.0127614
		2.39583	-33.6569	2.39583	0.0128139
		2.3975	-36.38	2.3975	0.0132705
		2.39917	-35.0716	2.39917	0.0132358
		2.40083	-37.198	2.40083	0.0120292
		2.4025	-36.7787	2.4025	0.0117849
		2.40417	-33.5788	2.40417	0.0122104
		2.40583	-38.8218	2.40583	0.0107313
		2.4075	-38.0465	2.4075	0.0102498
		2.40917	-37.2306	2.40917	0.00987468
		2.41083	-39.8195	2.41083	0.00849345
		2.4125	-36.7991	2.4125	0.00865759
		2.41417	-30.5271	2.41417	0.00862
		2.41583	-38.6964	2.41583	0.00568275
		2.4175	-35.627	2.4175	0.0049691
		2.41917	-31.4456	2.41917	0.00203094
		2.42083	-30.6822	2.42083	0.00267192
		2.4225	-32.4552	2.4225	0.00351759
		2.42417	-30.8141	2.42417	0.00443496
		2.42583	-27.0873	2.42583	0.00661352
		2.4275	-32.8949	2.4275	0.00745038
		2.42917	-32.9238	2.42917	0.00759151
		2.43083	-24.0784	2.43083	0.0107683
		2.4325	-37.5219	2.4325	0.0108813
		2.43417	-37.8456	2.43417	0.0107488
		2.43583	-34.7038	2.43583	0.0118511
		2.4375	-37.0915	2.4375	0.0117881
		2.43917	-34.9439	2.43917	0.0108364
		2.44083	-28.2893	2.44083	0.0130788
		2.4425	-26.6843	2.4425	0.0150057
		2.44417	-26.3692	2.44417	0.0160995
		2.44583	-38.7967	2.44583	0.0143511
		2.4475	-34.7526	2.4475	0.0138561
		2.44917	-35.4681	2.44917	0.0128533
		2.45083	-26.9141	2.45083	0.0128906
		2.4525	-31.8794	2.4525	0.0131094
		2.45417	-34.2224	2.45417	0.0128296
		2.45583	-32.3222	2.45583	0.0110533
		2.4575	-30.6092	2.4575	0.0125428
		2.45917	-40.3912	2.45917	0.0119943
		2.46083	-39.3137	2.46083	0.011001
		2.4625	-36.4054	2.4625	0.0111488
		2.46417	-29.881	2.46417	0.0122397
		2.46583	-33.5261	2.46583	0.0111113
		2.4675	-20.2551	2.4675	0.0124966
		2.46917	-13.5049	2.46917	0.0152685
		2.47083	-30.3282	2.47083	0.0170932
		2.4725	-33.4656	2.4725	0.0173706
		2.47417	-35.9942	2.47417	0.0172572
		2.47583	-39.1514	2.47583	0.0146204
		2.4775	-34.9925	2.4775	0.0139496
		2.47917	-34.9807	2.47917	0.0137862
		2.48083	-40.9233	2.48083	0.011933
		2.4825	-20.0992	2.4825	0.0141975
		2.48417	-36.7193	2.48417	0.0149887
		2.48583	-34.9396	2.48583	0.0159312
		2.4875	-33.372	2.4875	0.0165848
		2.48917	-32.791	2.48917	0.0159578
		2.49083	-32.6295	2.49083	0.016151
		2.4925	-43.1838	2.4925	0.0112106
		2.49417	-33.4029	2.49417	0.00692312
		2.49583	-38.7031	2.49583	0.00511858
		2.4975	-13.1678	2.4975	0.00949216
		2.49917	-34.3097	2.49917	0.00985511
		2.50083	-33.151	2.50083	0.011148
		2.5025	-30.8836	2.5025	0.0120334
		2.50417	-32.3066	2.50417	0.0126096
		2.50583	-34.3516	2.50583	0.0140256
		2.5075	-31.7852	2.5075	0.0115076
		2.50917	-31.2864	2.50917	0.0126782
		2.51083	-30.2153	2.51083	0.0136961
		2.5125	-34.7102	2.5125	0.0134078
		2.51417	-26.2332	2.51417	0.0148208
		2.51583	-20.1481	2.51583	0.0175102
		2.5175	-35.8356	2.5175	0.0190935
		2.51917	-34.852	2.51917	0.0187813
		2.52083	-30.7192	2.52083	0.0205015
		2.5225	-33.9396	2.5225	0.0160258
		2.52417	-29.8651	2.52417	0.0169835
		2.52583	-35.0933	2.52583	0.016565
		2.5275	-33.8936	2.5275	0.0159164
		2.52917	-32.12	2.52917	0.0159566
		2.53083	-29.8819	2.53083	0.0169197
		2.5325	-33.8615	2.5325	0.0164723
		2.53417	-36.4408	2.53417	0.0153617
		2.53583	-30.0923	2.53583	0.0153882
		2.5375	-40.2464	2.5375	0.0141953
		2.53917	-36.2218	2.53917	0.0120431
		2.54083	-38.6134	2.54083	0.00806436
		2.5425	-27.965	2.5425	0.00976024
		2.54417	-38.6241	2.54417	0.00894747
		2.54583	-30.4553	2.54583	0.00900433
		2.5475	-22.0321	2.5475	0.0115701
		2.54917	-34.653	2.54917	0.0105384
		2.55083	-31.6046	2.55083	0.0112901
		2.5525	-39.3291	2.5525	0.0101189
		2.55417	-33.377	2.55417	0.00984809
		2.55583	-39.3609	2.55583	0.00780564
		2.5575	-36.0345	2.5575	0.00733742
		2.55917	-29.6283	2.55917	0.00880532
		2.56083	-32.3517	2.56083	0.00831848
		2.5625	-35.3742	2.5625	0.0093683
		2.56417	-26.5296	2.56417	0.0114567
		2.56583	-37.8657	2.56583	0.0116178
		2.5675	-36.3337	2.5675	0.00981458
		2.56917	-32.1025	2.56917	0.0112198
		2.57083	-35.9234	2.57083	0.0100416
		2.5725	-37.496	2.5725	0.00670956
		2.57417	-39.3721	2.57417	0.00569273
		2.57583	-38.7071	2.57583	0.00416234
		2.5775	-34.2813	2.5775	0.00525
		2.57917	-33.3889	2.57917	0.00524743
		2.58083	-27.9254	2.58083	0.00771144
		2.5825	-30.4087	2.5825	0.00892363
		2.58417	-38.7951	2.58417	0.00694846
		2.58583	-25.3351	2.58583	0.00846033
		2.5875	-26.2377	2.5875	0.010429
		2.58917	-33.4815	2.58917	0.00893105
		2.59083	-32.6274	2.59083	0.0100598
		2.5925	-30.42	2.5925	0.011334
		2.59417	-37.3374	2.59417	0.010206
		2.59583	-35.7992	2.59583	0.0102328
		2.5975	-36.8011	2.5975	0.0103825
		2.59917	-38.4684	2.59917	0.0105773
		2.60083	-17.7875	2.60083	0.0150848
		2.6025	-31.3952	2.6025	0.0157067
		2.60417	-37.2017	2.60417	0.0148851
		2.60583	-33.4348	2.60583	0.013698
		2.6075	-38.4031	2.6075	0.0119755
		2.60917	-32.9314	2.60917	0.0132389
		2.61083	-32.1138	2.61083	0.0117783
		2.6125	-37.8831	2.6125	0.00926908
		2.61417	-31.8916	2.61417	0.00961166
		2.61583	-33.8799	2.61583	0.00934179
		2.6175	-35.4921	2.6175	0.00824889
		2.61917	-37.5441	2.61917	0.00820436
		2.62083	-33.2056	2.62083	0.00876321
		2.6225	-39.5557	2.6225	0.00816969
		2.62417	-33.0045	2.62417	0.00934698
		2.62583	-39.8633	2.62583	0.00459031
		2.6275	-39.5885	2.6275	0.00282492
		2.62917	-38.5435	2.62917	0.00253578
		2.63083	-36.4927	2.63083	0.00187691
		2.6325	-37.2628	2.6325	0.0021226
		2.63417	-34.186	2.63417	0.00185226
		2.63583	-27.5762	2.63583	0.00282998
		2.6375	-36.6686	2.6375	0.00309166
		2.63917	-31.4593	2.63917	0.00318481
		2.64083	-34.8084	2.64083	0.00298474
		2.6425	-42.6038	2.6425	0.00145237
		2.64417	-30.4262	2.64417	0.00298608
		2.64583	-32.4109	2.64583	0.0031573
		2.6475	-34.9867	2.6475	0.00414177
		2.64917	4.76604	2.64917	0.0122802
		2.65083	-20.8588	2.65083	0.0163751
		2.6525	-26.9453	2.6525	0.0190993
		2.65417	-30.9577	2.65417	0.0207339
		2.65583	-34.0847	2.65583	0.0212527
		2.6575	-33.1448	2.6575	0.02214
		2.65917	-39.4113	2.65917	0.0210141
		2.66083	-39.6783	2.66083	0.0184065
		2.6625	-28.232	2.6625	0.0202243
		2.66417	-25.5816	2.66417	0.0214908
		2.66583	-33.1681	2.66583	0.0218442
		2.6675	-35.4578	2.6675	0.023384
		2.66917	-38.8259	2.66917	0.0215741
		2.67083	-31.7702	2.67083	0.0217121
		2.6725	-37.4749	2.6725	0.021176
		2.67417	-32.2864	2.67417	0.0131923
		2.67583	-36.8091	2.67583	0.00975547
		2.6775	-38.595	2.6775	0.00724529
		2.67917	-25.5524	2.67917	0.00840998
		2.68083	-31.742	2.68083	0.00891477
		2.6825	-34.8847	2.6825	0.00853986
		2.68417	-35.3225	2.68417	0.00942088
		2.68583	-31.984	2.68583	0.0110788
		2.6875	-27.9213	2.6875	0.0111457
		2.68917	-36.9907	2.68917	0.00868741
		2.69083	-29.4956	2.69083	0.00947874
		2.6925	-23.4709	2.6925	0.0120616
		2.69417	-22.1287	2.69417	0.0156593
		2.69583	-18.8323	2.69583	0.0184471
		2.6975	-31.6665	2.6975	0.0196986
		2.69917	-20.0057	2.69917	0.0223447
		2.70083	-22.426	2.70083	0.0254439
		2.7025	-31.8746	2.7025	0.0268919
		2.70417	-32.4113	2.70417	0.025414
		2.70583	-36.7009	2.70583	0.0243455
		2.7075	-21.9456	2.7075	0.0271335
		2.70917	-27.0042	2.70917	0.0289259
		2.71083	-36.0448	2.71083	0.0280509
		2.7125	-36.0797	2.7125	0.026293
		2.71417	-35.2725	2.71417	0.0266632
		2.71583	-35.9125	2.71583	0.0252806
		2.7175	-33.9947	2.7175	0.023013
		2.71917	-38.6347	2.71917	0.0194564
		2.72083	-35.5795	2.72083	0.0158479
		2.7225	-32.4486	2.7225	0.0156794
		2.72417	-28.8289	2.72417	0.0137782
		2.72583	-38.4155	2.72583	0.010333
		2.7275	-26.784	2.7275	0.0114298
		2.72917	-38.646	2.72917	0.0100864
		2.73083	-37.9274	2.73083	0.00982217
		2.7325	-38.5797	2.7325	0.00623802
		2.73417	-34.3725	2.73417	0.00465035
		2.73583	-26.0522	2.73583	0.00680346
		2.7375	-35.5967	2.7375	0.00690754
		2.73917	-32.6107	2.73917	0.00748106
		2.74083	-37.0448	2.74083	0.00723709
		2.7425	-42.0833	2.7425	0.00549424
		2.74417	-34.8407	2.74417	0.00631174
		2.74583	-34.8453	2.74583	0.00646994
		2.7475	-38.4319	2.7475	0.00518073
		2.74917	-35.4021	2.74917	0.0037644
		2.75083	-32.3914	2.75083	0.0050624
		2.7525	-35.0976	2.7525	0.00327106
		2.75417	-33.4456	2.75417	0.00439159
		2.75583	-20.8491	2.75583	0.00807145
		2.7575	-38.3242	2.7575	0.00812651
		2.75917	-33.792	2.75917	0.0082516
		2.76083	-31.2961	2.76083	0.00712169
		2.7625	-35.4265	2.7625	0.00715838
		2.76417	-36.6432	2.76417	0.00628951
		2.76583	-31.9694	2.76583	0.00738311
		2.7675	-29.6014	2.7675	0.0100726
		2.76917	-37.2033	2.76917	0.00956352
		2.77083	-37.0812	2.77083	0.00908175
		2.7725	-36.0244	2.7725	0.00960049
		2.77417	-29.7858	2.77417	0.0108106
		2.77583	-36.5339	2.77583	0.00991804
		2.7775	-29.6437	2.7775	0.0110932
		2.77917	-34.1389	2.77917	0.0109438
		2.78083	-42.228	2.78083	0.00633731
		2.7825	-34.0343	2.7825	0.00726166
		2.78417	-8.23632	2.78417	0.0127681
		2.78583	-33.8891	2.78583	0.0122094
		2.7875	-30.7701	2.7875	0.0132127
		2.78917	-33.0812	2.78917	0.0139802
		2.79083	-28.5281	2.79083	0.0147217
		2.7925	-33.1064	2.7925	0.0139665
		2.79417	-41.6049	2.79417	0.0130181
		2.79583	-37.324	2.79583	0.0129658
		2.7975	-28.7965	2.7975	0.0145231
		2.79917	-23.7378	2.79917	0.0158263
		2.80083	-3.2729	2.80083	0.0229931
		2.8025	-19.2488	2.8025	0.0252329
		2.80417	-35.0954	2.80417	0.0250268
		2.80583	-38.5513	2.80583	0.025819
		2.8075	-39.8777	2.8075	0.0245599
		2.80917	-35.2938	2.80917	0.0187298
		2.81083	-36.8971	2.81083	0.0180817
		2.8125	-34.1225	2.8125	0.0173594
		2.81417	-32.5216	2.81417	0.0174799
		2.81583	-34.2984	2.81583	0.0162366
		2.8175	-31.3432	2.8175	0.0166165
		2.81917	-37.1599	2.81917	0.0175743
		2.82083	-36.0486	2.82083	0.0178491
		2.8225	-35.1085	2.8225	0.0164891
		2.82417	-36.7917	2.82417	0.0136763
		2.82583	-34.4783	2.82583	0.00695248
		2.8275	-39.584	2.8275	0.00257083
		2.82917	-31.5261	2.82917	0.00333992
		2.83083	-29.3585	2.83083	0.00532069
		2.8325	-23.6043	2.8325	0.00882712
		2.83417	-33.0759	2.83417	0.00930501
		2.83583	-37.2091	2.83583	0.00923779
		2.8375	-35.2618	2.8375	0.00899229
		2.83917	-35.1719	2.83917	0.00842125
		2.84083	-39.1012	2.84083	0.00738639
		2.8425	-36.0714	2.8425	0.0063676
		2.84417	-38.5145	2.84417	0.00607573
		2.84583	-35.5199	2.84583	0.00618963
		2.8475	-34.2677	2.8475	0.0063708
		2.84917	-38.1813	2.84917	0.00607139
		2.85083	-35.6588	2.85083	0.00581703
		2.8525	-31.8342	2.8525	0.00748689
		2.85417	-29.8951	2.85417	0.00783833
		2.85583	-33.2195	2.85583	0.00700641
		2.8575	-37.1005	2.8575	0.00409838
		2.85917	-32.5668	2.85917	0.00420808
		2.86083	-21.4826	2.86083	0.00759668
		2.8625	-38.0112	2.8625	0.00700427
		2.86417	-38.5533	2.86417	0.00627566
		2.86583	-29.5115	2.86583	0.00834197
		2.8675	-31.3365	2.8675	0.00936219
		2.86917	-37.6005	2.86917	0.00955913
		2.87083	-33.8367	2.87083	0.00992183
		2.8725	-30.2021	2.8725	0.0107978
		2.87417	-35.9208	2.87417	0.0112849
		2.87583	-36.1671	2.87583	0.0111754
		2.8775	-38.6792	2.8775	0.00970047
		2.87917	-30.5199	2.87917	0.00956583
		2.88083	-36.7901	2.88083	0.00879646
		2.8825	-38.1764	2.8825	0.00856463
		2.88417	-30.974	2.88417	0.00890783
		2.88583	-36.6449	2.88583	0.0056408
		2.8875	-37.7205	2.8875	0.00570343
		2.88917	-32.6421	2.88917	0.00697712
		2.89083	-31.7183	2.89083	0.0065016
		2.8925	-33.8801	2.8925	0.00595353
		2.89417	-27.5842	2.89417	0.00811174
		2.89583	-33.4957	2.89583	0.00818521
		2.8975	-31.4138	2.8975	0.00792413
		2.89917	-36.8747	2.89917	0.00771861
		2.90083	-35.2851	2.90083	0.00790866
		2.9025	-34.0355	2.9025	0.00890924
		2.90417	-37.8412	2.90417	0.00733171
		2.90583	-34.9518	2.90583	0.00772782
		2.9075	-35.3328	2.9075	0.00834054
		2.90917	-35.7174	2.90917	0.00731848
		2.91083	-23.9457	2.91083	0.0100548
		2.9125	-33.6411	2.9125	0.0109338
		2.91417	-22.1669	2.91417	0.0131909
		2.91583	-41.2256	2.91583	0.0111424
		2.9175	-37.1115	2.9175	0.0104461
		2.91917	-11.7933	2.91917	0.0138486
		2.92083	17.1374	2.92083	0.0247585
		2.9225	-34.4707	2.9225	0.0240998
		2.92417	-34.3139	2.92417	0.0246516
		2.92583	-39.8901	2.92583	0.0236594
		2.9275	-35.3031	2.9275	0.0233862
		2.92917	-31.4403	2.92917	0.0247654
		2.93083	-40.3216	2.93083	0.0236084
		2.9325	-38.1603	2.9325	0.0229991
		2.93417	-40.0084	2.93417	0.0220746
		2.93583	-37.5221	2.93583	0.0191492
		2.9375	-35.4202	2.9375	0.0187659
		2.93917	-37.3526	2.93917	0.0154938
		2.94083	-33.8435	2.94083	0.0170844
		2.9425	-27.8593	2.9425	0.019078
		2.94417	-33.129	2.94417	0.0144808
		2.94583	-33.9917	2.94583	0.00346403
		2.9475	-37.1481	2.9475	0.00288714
		2.94917	-24.14	2.94917	0.00507932
		2.95083	-34.9343	2.95083	0.00614714
		2.9525	-39.3455	2.9525	0.00527611
		2.95417	-14.2959	2.95417	0.00897024
		2.95583	-36.4804	2.95583	0.00979789
		2.9575	-35.0662	2.9575	0.0104646
		2.95917	-37.1707	2.95917	0.011076
		2.96083	-36.7461	2.96083	0.0112432
		2.9625	-30.8517	2.9625	0.0122276
		2.96417	-37.201	2.96417	0.0122603
		2.96583	-28.6956	2.96583	0.0133695
		2.9675	-27.477	2.9675	0.0134519
		2.96917	-27.0866	2.96917	0.0147538
		2.97083	-32.9013	2.97083	0.0149888
		2.9725	-36.2217	2.9725	0.0151884
		2.97417	-38.199	2.97417	0.0121591
		2.97583	-35.9566	2.97583	0.0119388
		2.9775	-38.9504	2.9775	0.0120239
		2.97917	-37.6093	2.97917	0.00700057
		2.98083	-27.5953	2.98083	0.00891505
		2.9825	-29.1079	2.9825	0.0101989
		2.98417	-32.2186	2.98417	0.0112659
		2.98583	-38.4523	2.98583	0.0108983
		2.9875	-35.6761	2.9875	0.00985879
		2.98917	-37.1863	2.98917	0.00986194
		2.99083	-40.725	2.99083	0.00726997
		2.9925	-35.4594	2.9925	0.00554998
		2.99417	-28.4403	2.99417	0.00525829
		2.99583	-37.8731	2.99583	0.00418701
		2.9975	-23.2134	2.9975	0.0069899
		2.99917	-30.1912	2.99917	0.00871534
		3.00083	-33.8538	3.00083	0.00916844
		3.0025	-29.4239	3.0025	0.0112211
		3.00417	-26.0054	3.00417	0.0137214
		3.00583	-24.0474	3.00583	0.0144859
		3.0075	-36.6235	3.0075	0.0128665
		3.00917	-35.73	3.00917	0.0121099
		3.01083	-38.2	3.01083	0.0121643
		3.0125	-24.9545	3.0125	0.0144745
		3.01417	-27.6219	3.01417	0.0165353
		3.01583	-26.87	3.01583	0.0195206
		3.0175	-37.3839	3.0175	0.019106
		3.01917	-35.5165	3.01917	0.0175813
		3.02083	-33.2435	3.02083	0.0185788
		3.0225	-30.2538	3.0225	0.0170618
		3.02417	-35.8738	3.02417	0.0158374
		3.02583	-35.1035	3.02583	0.0155681
		3.0275	-34.9691	3.0275	0.0143733
		3.02917	-13.4934	3.02917	0.0170692
		3.03083	-34.459	3.03083	0.0148259
		3.0325	-27.7488	3.0325	0.0167381
		3.03417	-37.6945	3.03417	0.0163148
		3.03583	-20.2538	3.03583	0.0201817
		3.0375	-34.3325	3.0375	0.018161
		3.03917	-34.4048	3.03917	0.0166995
		3.04083	-37.6016	3.04083	0.0143872
		3.0425	-37.1503	3.0425	0.0144375
		3.04417	-26.6095	3.04417	0.0163567
		3.04583	-37.4672	3.04583	0.0154466
		3.0475	-39.5766	3.0475	0.0134378
		3.04917	-38.7349	3.04917	0.0128213
		3.05083	-27.5992	3.05083	0.0144383
		3.0525	-25.1379	3.0525	0.0165566
		3.05417	-29.7579	3.05417	0.0130521
		3.05583	-32.0691	3.05583	0.0135671
		3.0575	-34.2978	3.0575	0.012156
		3.05917	-34.4598	3.05917	0.0128529
		3.06083	-32.7759	3.06083	0.0101548
		3.0625	-23.8617	3.0625	0.0124109
		3.06417	7.7121	3.06417	0.0214859
		3.06583	-38.0402	3.06583	0.0213914
		3.0675	-36.315	3.0675	0.0215714
		3.06917	-27.9995	3.06917	0.0212719
		3.07083	-35.6386	3.07083	0.0216659
		3.0725	-27.4146	3.0725	0.0242864
		3.07417	-25.8867	3.07417	0.0270548
		3.07583	-4.60119	3.07583	0.0320102
		3.0775	-34.5292	3.0775	0.0299866
		3.07917	-33.4197	3.07917	0.0291976
		3.08083	-25.5167	3.08083	0.0306095
		3.0825	-37.0252	3.0825	0.0300218
		3.08417	-39.2628	3.08417	0.0289869
		3.08583	-38.1419	3.08583	0.0278307
		3.0875	-14.8054	3.0875	0.029782
		3.08917	-26.6214	3.08917	0.0223842
		3.09083	1.38776	3.09083	0.0308797
		3.0925	-34.1301	3.0925	0.0313505
		3.09417	-34.4435	3.09417	0.029962
		3.09583	-38.773	3.09583	0.0292866
		3.0975	-39.0374	3.0975	0.0267823
		3.09917	-23.8147	3.09917	0.0272287
		3.10083	-32.9827	3.10083	0.0211133
		3.1025	-32.8398	3.1025	0.0214774
		3.10417	-14.4831	3.10417	0.0255577
		3.10583	-3.71922	3.10583	0.0302544
		3.1075	-2.10854	3.1075	0.0377779
		3.10917	-37.3072	3.10917	0.0381993
		3.11083	-29.2697	3.11083	0.040111
		3.1125	-37.4061	3.1125	0.0352412
		3.11417	-36.8123	3.11417	0.0330454
		3.11583	-38.6902	3.11583	0.0244098
		3.1175	-29.7002	3.1175	0.0253643
		3.11917	-38.4634	3.11917	0.0244981
		3.12083	-38.0228	3.12083	0.0246598
		3.1225	-33.9024	3.1225	0.0257662
		3.12417	-34.6923	3.12417	0.0234224
		3.12583	-37.6233	3.12583	0.0224225
		3.1275	-34.1262	3.1275	0.0221453
		3.12917	-28.1166	3.12917	0.0192077
		3.13083	-33.0531	3.13083	0.0128871
		3.1325	-21.2072	3.1325	0.00877191
		3.13417	-39.0367	3.13417	0.00839925
		3.13583	-31.7048	3.13583	0.00787455
		3.1375	-37.764	3.1375	0.00779743
		3.13917	-37.2037	3.13917	0.00771309
		3.14083	-38.4014	3.14083	0.00777531
		3.1425	-23.7133	3.1425	0.00906531
		3.14417	-31.6294	3.14417	0.0105378
		3.14583	-0.465805	3.14583	0.0186303
		3.1475	-34.6963	3.1475	0.0184592
		3.14917	-21.9059	3.14917	0.0212143
		3.15083	-26.8076	3.15083	0.0235447
		3.1525	-8.93008	3.1525	0.0289738
		3.15417	-30.0378	3.15417	0.0285598
		3.15583	28.6875	3.15583	0.0418631
		3.1575	-11.4917	3.1575	0.0439565
		3.15917	-37.2546	3.15917	0.0443405
		3.16083	-33.7506	3.16083	0.0438997
		3.1625	-32.7957	3.1625	0.0449702
		3.16417	-32.6359	3.16417	0.0459544
		3.16583	-37.2034	3.16583	0.0462125
		3.1675	-31.3712	3.1675	0.0445625
		3.16917	-34.1066	3.16917	0.0440287
		3.17083	-33.9964	3.17083	0.0368039
		3.1725	-35.8613	3.1725	0.0365528
		3.17417	-36.3737	3.17417	0.0334355
		3.17583	-27.8816	3.17583	0.0332041
		3.1775	-32.4832	3.1775	0.0281291
		3.17917	-34.4294	3.17917	0.0271828
		3.18083	-26.8936	3.18083	0.0152067
		3.1825	-36.7681	3.1825	0.00976038
		3.18417	-39.3796	3.18417	0.00930251
		3.18583	-16.0918	3.18583	0.0131074
		3.1875	-32.7166	3.1875	0.0131245
		3.18917	-30.5505	3.18917	0.0135738
		3.19083	-34.8422	3.19083	0.0140826
		3.1925	-37.9445	3.1925	0.0126662
		3.19417	-28.9212	3.19417	0.0137835
		3.19583	-32.7748	3.19583	0.0140468
		3.1975	-33.4059	3.1975	0.0145758
		3.19917	-24.7311	3.19917	0.0170845
		3.20083	-26.0988	3.20083	0.0174686
		3.2025	16.3605	3.2025	0.027993
		3.20417	-33.372	3.20417	0.0282208
		3.20583	-24.5342	3.20583	0.0287292
		3.2075	-33.7662	3.2075	0.029376
		3.20917	-33.5688	3.20917	0.0306281
		3.21083	-30.3391	3.21083	0.0275582
		3.2125	-41.8072	3.2125	0.0255994
		3.21417	-33.0384	3.21417	0.0250634
		3.21583	-35.7902	3.21583	0.0248591
		3.2175	-36.3599	3.2175	0.0252005
		3.21917	-28.8928	3.21917	0.0252066
		3.22083	-33.2037	3.22083	0.0251142
		3.2225	-33.1075	3.2225	0.0251785
		3.22417	-40.8256	3.22417	0.0217106
		3.22583	-33.9812	3.22583	0.0200122
		3.2275	-35.7912	3.2275	0.00877509
		3.22917	-30.507	3.22917	0.0093924
		3.23083	-35.5841	3.23083	0.00701148
		3.2325	-21.8592	3.2325	0.00957709
		3.23417	-22.5275	3.23417	0.0119562
		3.23583	-25.7769	3.23583	0.0129392
		3.2375	-32.6676	3.2375	0.0149085
		3.23917	-40.0116	3.23917	0.013406
		3.24083	-34.0548	3.24083	0.0137799
		3.2425	-20.3564	3.2425	0.0172282
		3.24417	-20.5868	3.24417	0.0190179
		3.24583	-15.3767	3.24583	0.0228591
		3.2475	-36.6319	3.2475	0.0220997
		3.24917	-34.8863	3.24917	0.0233794
		3.25083	-31.9209	3.25083	0.0238234
		3.2525	-38.096	3.2525	0.0233267
		3.25417	-36.3235	3.25417	0.0220735
		3.25583	-42.5294	3.25583	0.020577
		3.2575	-34.0431	3.2575	0.0179517
		3.25917	-34.7312	3.25917	0.0153222
		3.26083	-36.0946	3.26083	0.013099
		3.2625	-35.7668	3.2625	0.0124312
		3.26417	-37.0967	3.26417	0.0130593
		3.26583	-32.1781	3.26583	0.0134637
		3.2675	-32.3137	3.2675	0.0108872
		3.26917	-35.1967	3.26917	0.00773923
		3.27083	-28.2268	3.27083	0.00497041
		3.2725	-19.8118	3.2725	0.00859465
		3.27417	-31.8016	3.27417	0.00925932
		3.27583	-38.3063	3.27583	0.00788345
		3.2775	-36.7962	3.2775	0.00816351
		3.27917	-39.6826	3.27917	0.00743972
		3.28083	-36.1846	3.28083	0.00880684
		3.2825	-35.2725	3.2825	0.00854193
		3.28417	-31.5725	3.28417	0.00922253
		3.28583	-28.476	3.28583	0.0108641
		3.2875	-36.0112	3.2875	0.0108115
		3.28917	-38.3296	3.28917	0.0105458
		3.29083	-34.023	3.29083	0.0101483
		3.2925	6.83616	3.2925	0.0185839
		3.29417	-12.9276	3.29417	0.0233823
		3.29583	-26.0862	3.29583	0.0238435
		3.2975	-36.4587	3.2975	0.0202566
		3.29917	-37.6028	3.29917	0.0190066
		3.30083	-41.1348	3.30083	0.0183971
		3.3025	-36.3025	3.3025	0.0185035
		3.30417	-32.1654	3.30417	0.0201233
		3.30583	-36.668	3.30583	0.0200191
		3.3075	-34.347	3.3075	0.0202185
		3.30917	-35.7831	3.30917	0.0193113
		3.31083	-29.0335	3.31083	0.0191912
		3.3125	-31.3885	3.3125	0.0201872
		3.31417	-32.9033	3.31417	0.0213564
		3.31583	-8.73901	3.31583	0.0268044
		3.3175	-36.2639	3.3175	0.0175176
		3.31917	-31.9162	3.31917	0.0134261
		3.32083	-31.5111	3.32083	0.0122572
		3.3225	-32.806	3.3225	0.0130442
		3.32417	-38.3998	3.32417	0.0128725
		3.32583	-35.3619	3.32583	0.0141164
		3.3275	-37.225	3.3275	0.0139176
		3.32917	-38.0613	3.32917	0.0126472
[truncated: 7,238 more rows]

## Sheet: Extended data 2a
Extended data 2a
		Q				Pi				Q+Pi
		time	raw intensity	time	filtered_intensity	time	raw intensity	time	filtered_intensity	time	raw intensity	time	filtered_intensity
	GLS2 wt	0.000833333	0.196388	0.800833	-0.552639	0.000833	-1.32281	0.800833	-0.0229767	0.000833333	-1.33055	0.800833	-1.01132
		0.0025	4.4974	0.8025	-0.644045	0.0025	-2.10856	0.8025	0.735701	0.0025	0.202118	0.8025	-1.25864
		0.00416667	-5.55949	0.804167	-0.819611	0.004167	-3.6971	0.804167	0.942568	0.00416667	-3.58321	0.804167	-1.71122
		0.00583333	-6.61155	0.805833	-1.22817	0.005833	4.13451	0.805833	2.55158	0.00583333	-4.82938	0.805833	-2.96924
		0.0075	-2.73097	0.8075	-1.46391	0.0075	-2.78518	0.8075	3.33605	0.0075	8.48082	0.8075	-4.07988
		0.00916667	-2.7269	0.809167	-0.231497	0.009167	-0.14355	0.809167	4.48964	0.00916667	31.0025	0.809167	-2.14763
		0.0108333	0.376373	0.810833	0.801582	0.010833	2.3849	0.810833	5.29663	0.0108333	7.44806	0.810833	-0.110533
		0.0125	3.84595	0.8125	0.959139	0.0125	12.8407	0.8125	5.04242	0.0125	5.35016	0.8125	-0.721968
		0.0141667	15.9355	0.814167	0.685213	0.014167	9.45577	0.814167	4.60007	0.0141667	8.55588	0.814167	-0.620552
		0.0158333	-3.96164	0.815833	0.634982	0.015833	25.8088	0.815833	4.82965	0.0158333	-4.47203	0.815833	-1.38308
		0.0175	0.210495	0.8175	0.286825	0.0175	-1.60567	0.8175	4.63607	0.0175	-9.4538	0.8175	1.09993
		0.0191667	-1.95589	0.819167	0.348827	0.019167	2.45291	0.819167	3.79171	0.0191667	-5.8588	0.819167	5.04778
		0.0208333	5.66914	0.820833	0.433649	0.020833	-1.06821	0.820833	3.96745	0.0208333	-2.89053	0.820833	5.49785
		0.0225	34.701	0.8225	0.227868	0.0225	-1.54977	0.8225	1.81278	0.0225	-0.184494	0.8225	6.13659
		0.0241667	8.90659	0.824167	0.621813	0.024167	0.564026	0.824167	1.55468	0.0241667	3.69826	0.824167	7.07693
		0.0258333	-3.9119	0.825833	-0.563869	0.025833	-2.45183	0.825833	1.34205	0.0258333	7.08957	0.825833	3.34352
		0.0275	-4.21626	0.8275	-1.50486	0.0275	-2.58424	0.8275	0.0691856	0.0275	-3.58455	0.8275	0.0423248
		0.0291667	-4.44044	0.829167	-1.73876	0.029167	-5.89466	0.829167	-0.406539	0.0291667	-0.230209	0.829167	1.05199
		0.0308333	-3.81776	0.830833	-1.52376	0.030833	-1.80038	0.830833	1.2708	0.0308333	13.372	0.830833	-0.121927
		0.0325	-4.99281	0.8325	-1.70854	0.0325	12.0328	0.8325	3.71256	0.0325	16.1957	0.8325	-0.960616
		0.0341667	-6.34952	0.834167	-0.433099	0.034167	0.028496	0.834167	4.38575	0.0341667	2.93549	0.834167	-3.48399
		0.0358333	-4.96739	0.835833	0.185928	0.035833	-2.65133	0.835833	4.06899	0.0358333	8.58334	0.835833	-8.01644
		0.0375	-1.1823	0.8375	1.18573	0.0375	-7.80848	0.8375	4.28578	0.0375	1.78793	0.8375	-9.26526
		0.0391667	-1.56334	0.839167	1.87345	0.039167	0.458015	0.839167	5.81474	0.0391667	4.20177	0.839167	-8.84181
		0.0408333	3.19039	0.840833	1.5928	0.040833	1.67721	0.840833	5.67603	0.0408333	0.735977	0.840833	-9.21849
		0.0425	-4.02253	0.8425	1.04888	0.0425	-2.82452	0.8425	5.97358	0.0425	-2.82257	0.8425	-8.30206
		0.0441667	-1.54075	0.844167	1.1372	0.044167	9.66496	0.844167	7.64105	0.0441667	-7.01312	0.844167	-8.07212
		0.0458333	2.74603	0.845833	2.89462	0.045833	2.67665	0.845833	11.3036	0.0458333	6.68916	0.845833	-9.5471
		0.0475	-1.74097	0.8475	2.42875	0.0475	-7.29275	0.8475	12.1801	0.0475	-1.44951	0.8475	-9.00052
		0.0491667	-3.39981	0.849167	2.03641	0.049167	1.21678	0.849167	12.008	0.0491667	1.33412	0.849167	-7.37182
		0.0508333	-1.14668	0.850833	1.45178	0.050833	8.8755	0.850833	13.6133	0.0508333	2.46953	0.850833	-6.49357
		0.0525	-3.595	0.8525	0.660004	0.0525	-0.76546	0.8525	16.4697	0.0525	3.43915	0.8525	-5.23746
		0.0541667	17.0467	0.854167	-0.564013	0.054167	-0.35862	0.854167	18.3899	0.0541667	4.6915	0.854167	-4.69326
		0.0558333	9.38662	0.855833	-0.0523163	0.055833	-2.99819	0.855833	19.5973	0.0558333	19.3996	0.855833	-5.46733
		0.0575	-4.10236	0.8575	-0.109129	0.0575	4.79295	0.8575	19.8433	0.0575	27.6741	0.8575	-6.55433
		0.0591667	-1.5359	0.859167	1.16132	0.059167	-2.79143	0.859167	18.6755	0.0591667	8.01453	0.859167	-6.45272
		0.0608333	10.6574	0.860833	1.142	0.060833	-1.5679	0.860833	18.4267	0.0608333	9.92944	0.860833	-6.45164
		0.0625	-2.03707	0.8625	0.0600975	0.0625	-4.81367	0.8625	15.7491	0.0625	0.410141	0.8625	-6.90321
		0.0641667	2.16393	0.864167	0.548573	0.064167	-0.05739	0.864167	14.0698	0.0641667	6.44745	0.864167	-7.43689
		0.0658333	-4.1768	0.865833	0.44939	0.065833	-3.03405	0.865833	11.5249	0.0658333	-1.69385	0.865833	-3.20305
		0.0675	-6.97688	0.8675	0.608459	0.0675	-0.49198	0.8675	9.46572	0.0675	1.54088	0.8675	0.769669
		0.0691667	0.983841	0.869167	1.39853	0.069167	3.37891	0.869167	7.39799	0.0691667	0.789047	0.869167	3.52981
		0.0708333	-5.9094	0.870833	2.01062	0.070833	0.933456	0.870833	4.95369	0.0708333	2.44554	0.870833	3.22011
		0.0725	-1.04949	0.8725	1.72881	0.0725	-4.94177	0.8725	2.69991	0.0725	-0.899323	0.8725	3.57498
		0.0741667	-1.88107	0.874167	2.23215	0.074167	2.80318	0.874167	1.82947	0.0741667	1.05859	0.874167	4.37693
		0.0758333	-4.13523	0.875833	0.822748	0.075833	-0.42837	0.875833	1.9575	0.0758333	3.42305	0.875833	4.44094
		0.0775	-0.1035	0.8775	2.1216	0.0775	10.849	0.8775	3.45709	0.0775	7.15297	0.8775	4.5837
		0.0791667	2.43652	0.879167	1.60723	0.079167	-1.29255	0.879167	3.41012	0.0791667	13.9456	0.879167	5.07558
		0.0808333	4.57413	0.880833	1.74462	0.080833	4.85942	0.880833	2.60085	0.0808333	10.7456	0.880833	5.78441
		0.0825	-3.13355	0.8825	2.66871	0.0825	-5.15823	0.8825	2.21011	0.0825	3.4756	0.8825	1.08086
		0.0841667	-4.73904	0.884167	2.96783	0.084167	-9.26324	0.884167	2.04299	0.0841667	10.6509	0.884167	-3.51744
		0.0858333	6.58679	0.885833	2.23971	0.085833	-1.48717	0.885833	1.74932	0.0858333	6.23148	0.885833	-6.67653
		0.0875	4.60498	0.8875	1.35557	0.0875	-4.36841	0.8875	1.29704	0.0875	20.4459	0.8875	-5.22109
		0.0891667	6.81661	0.889167	0.664604	0.089167	-0.52539	0.889167	0.913098	0.0891667	19.0528	0.889167	-5.23103
		0.0908333	8.37604	0.890833	0.690083	0.090833	3.64404	0.890833	0.875861	0.0908333	31.9431	0.890833	-5.37484
		0.0925	2.75308	0.8925	1.55286	0.0925	-7.94809	0.8925	0.258539	0.0925	10.182	0.8925	-5.55043
		0.0941667	-1.96951	0.894167	0.791438	0.094167	2.11057	0.894167	-2.21599	0.0941667	7.44724	0.894167	-5.91777
		0.0958333	-0.700211	0.895833	1.77616	0.095833	15.0717	0.895833	-2.38755	0.0958333	-0.63324	0.895833	-5.69853
		0.0975	-2.52296	0.8975	2.15964	0.0975	3.94988	0.8975	-2.17439	0.0975	-3.04897	0.8975	-6.41991
		0.0991667	-5.33926	0.899167	2.3071	0.099167	21.7858	0.899167	-1.00063	0.0991667	9.49504	0.899167	-6.73371
		0.100833	0.882416	0.900833	2.87996	0.100833	-5.97469	0.900833	0.421586	0.100833	-0.638428	0.900833	-5.51114
		0.1025	-4.23816	0.9025	3.46239	0.1025	-7.37735	0.9025	0.694643	0.1025	2.72604	0.9025	-6.15489
		0.104167	5.70816	0.904167	3.60643	0.104167	-3.11543	0.904167	1.35766	0.104167	16.171	0.904167	-6.21152
		0.105833	-4.30272	0.905833	3.86545	0.105833	-5.94212	0.905833	2.94494	0.105833	29.1487	0.905833	-4.36674
		0.1075	-3.9963	0.9075	3.99774	0.1075	1.39508	0.9075	3.32171	0.1075	0.0425415	0.9075	-2.67412
		0.109167	-3.16449	0.909167	4.22458	0.109167	-7.97785	0.909167	3.75773	0.109167	18.9163	0.909167	2.74259
		0.110833	-4.30943	0.910833	3.35058	0.110833	0.554756	0.910833	4.34529	0.110833	19.1541	0.910833	3.38719
		0.1125	-1.23453	0.9125	3.14536	0.1125	-3.01734	0.9125	3.99083	0.1125	-1.54962	0.9125	2.91848
		0.114167	-3.27612	0.914167	3.59927	0.114167	5.66666	0.914167	4.0443	0.114167	-2.1636	0.914167	3.66236
		0.115833	-5.96285	0.915833	3.28908	0.115833	-0.48341	0.915833	4.23175	0.115833	-2.30138	0.915833	3.12466
		0.1175	8.22669	0.9175	2.79576	0.1175	-2.95646	0.9175	4.56647	0.1175	-0.208572	0.9175	1.6218
		0.119167	-0.97628	0.919167	2.39616	0.119167	1.92592	0.919167	5.38794	0.119167	-5.6467	0.919167	1.82058
		0.120833	-2.92594	0.920833	2.41732	0.120833	4.32201	0.920833	5.56982	0.120833	-5.30937	0.920833	0.703925
		0.1225	-2.80499	0.9225	2.19742	0.1225	-1.62463	0.9225	4.34837	0.1225	-3.73772	0.9225	-1.32257
		0.124167	-3.06882	0.924167	2.27618	0.124167	-3.21871	0.924167	4.26937	0.124167	2.2953	0.924167	-2.90719
		0.125833	-4.76151	0.925833	2.28179	0.125833	-0.60403	0.925833	4.51402	0.125833	-4.77341	0.925833	-8.5637
		0.1275	-3.21509	0.9275	2.37451	0.1275	1.04646	0.9275	3.7877	0.1275	-2.4782	0.9275	-9.47015
		0.129167	-2.77411	0.929167	1.31763	0.129167	3.8991	0.929167	3.74014	0.129167	-0.38884	0.929167	-9.34311
		0.130833	-4.63937	0.930833	0.0814156	0.130833	-1.27352	0.930833	4.45285	0.130833	-4.78741	0.930833	-9.54929
		0.1325	4.37496	0.9325	-0.159653	0.1325	0.499565	0.9325	3.55407	0.1325	5.03319	0.9325	-6.67796
		0.134167	5.0645	0.934167	-0.430417	0.134167	-1.90305	0.934167	2.29655	0.134167	20.7485	0.934167	-5.30008
		0.135833	-5.1713	0.935833	-0.575558	0.135833	-7.10224	0.935833	1.25669	0.135833	10.2158	0.935833	-5.53934
		0.1375	-5.62061	0.9375	-0.310704	0.1375	-2.02448	0.9375	0.810537	0.1375	0.149368	0.9375	-5.30524
		0.139167	-5.27098	0.939167	0.00622482	0.139167	-8.02821	0.939167	0.756528	0.139167	-1.75571	0.939167	-3.72589
		0.140833	-1.26614	0.940833	-0.498237	0.140833	-3.48183	0.940833	1.2751	0.140833	-0.826752	0.940833	-3.77665
		0.1425	-2.36443	0.9425	-0.754884	0.1425	-4.76228	0.9425	0.448125	0.1425	-0.613586	0.9425	1.35114
		0.144167	-2.5249	0.944167	-0.68565	0.144167	-2.71413	0.944167	0.0838348	0.144167	-3.38095	0.944167	2.70546
		0.145833	9.96865	0.945833	0.0580154	0.145833	-1.9359	0.945833	0.013736	0.145833	-1.46562	0.945833	6.0812
		0.1475	8.37817	0.9475	0.129597	0.1475	-7.41745	0.9475	0.105574	0.1475	2.32985	0.9475	5.7538
		0.149167	2.97924	0.949167	0.662341	0.149167	-8.09009	0.949167	0.648775	0.149167	8.35599	0.949167	3.17566
		0.150833	0.536438	0.950833	0.489271	0.150833	-4.63572	0.950833	1.01342	0.150833	5.82687	0.950833	1.64048
		0.1525	-1.26614	0.9525	0.247474	0.1525	33.3893	0.9525	1.10217	0.1525	8.70006	0.9525	1.80793
		0.154167	-2.32985	0.954167	0.346002	0.154167	-2.27263	0.954167	2.84497	0.154167	2.33299	0.954167	1.17613
		0.155833	-2.15495	0.955833	0.952638	0.155833	-1.82162	0.955833	4.00874	0.155833	-6.56204	0.955833	-0.445392
		0.1575	-7.32144	0.9575	1.21902	0.1575	1.06072	0.9575	3.25075	0.1575	1.30992	0.9575	1.92565
		0.159167	-0.58786	0.959167	1.63134	0.159167	-1.45441	0.959167	3.60589	0.159167	15.9101	0.959167	-0.515759
		0.160833	0.46981	0.960833	1.48442	0.160833	-0.89513	0.960833	4.2471	0.160833	-0.606842	0.960833	-1.4468
		0.1625	-8.73282	0.9625	0.945843	0.1625	-2.26231	0.9625	4.91831	0.1625	-4.42097	0.9625	-4.87532
		0.164167	-1.24552	0.964167	1.23195	0.164167	-0.31834	0.964167	4.02469	0.164167	-0.0063324	0.964167	-4.43179
		0.165833	-1.71346	0.965833	0.573337	0.165833	-4.57243	0.965833	3.98219	0.165833	-6.33536	0.965833	-3.97069
		0.1675	8.27874	0.9675	1.81701	0.1675	-3.19828	0.9675	2.91274	0.1675	-9.59273	0.9675	-2.98827
		0.169167	-2.4988	0.969167	1.43509	0.169167	-2.45453	0.969167	2.56788	0.169167	-2.79156	0.969167	-2.9416
		0.170833	-5.72826	0.970833	1.43055	0.170833	-1.76562	0.970833	0.252237	0.170833	17.3383	0.970833	-1.82397
		0.1725	-5.59236	0.9725	0.712443	0.1725	-3.01137	0.9725	-0.961269	0.1725	17.0924	0.9725	-1.17572
		0.174167	-1.18159	0.974167	0.85044	0.174167	-3.26088	0.974167	-1.08968	0.174167	8.01045	0.974167	-3.45632
		0.175833	1.30876	0.975833	0.47872	0.175833	-2.55773	0.975833	-0.493195	0.175833	0.689133	0.975833	-3.67877
		0.1775	0.951668	0.9775	0.583856	0.1775	-3.36175	0.9775	-0.734972	0.1775	-0.401443	0.9775	1.96521
		0.179167	-1.32974	0.979167	1.28389	0.179167	-3.97513	0.979167	-0.639762	0.179167	1.88962	0.979167	2.97555
		0.180833	25.4734	0.980833	1.54458	0.180833	-3.20696	0.980833	-0.105067	0.180833	-1.33026	0.980833	2.92127
		0.1825	-2.02251	0.9825	2.12721	0.1825	-6.43468	0.9825	-0.828199	0.1825	-6.20505	0.9825	3.50156
		0.184167	-6.25871	0.984167	1.63581	0.184167	1.77138	0.984167	-0.599153	0.184167	-2.38135	0.984167	3.18792
		0.185833	-2.8503	0.985833	3.08175	0.185833	6.75151	0.985833	-0.529464	0.185833	-3.53186	0.985833	2.4986
		0.1875	-4.00564	0.9875	3.08665	0.1875	-5.49856	0.9875	1.43699	0.1875	-4.30258	0.9875	2.9516
		0.189167	-1.63058	0.989167	3.84161	0.189167	-4.54089	0.989167	2.05917	0.189167	5.65663	0.989167	3.65674
		0.190833	-1.3818	0.990833	3.58005	0.190833	-5.97469	0.990833	2.40315	0.190833	11.1315	0.990833	7.21699
		0.1925	-3.36179	0.9925	3.98662	0.1925	-7.30687	0.9925	1.81831	0.1925	5.04857	0.9925	5.18593
		0.194167	-3.47106	0.994167	3.96131	0.194167	-9.00327	0.994167	2.17339	0.194167	-3.19331	0.994167	-0.55182
		0.195833	-1.29713	0.995833	3.6323	0.195833	-0.83491	0.995833	2.04805	0.195833	3.56825	0.995833	-1.10636
		0.1975	-3.50277	0.9975	3.80099	0.1975	1.5397	0.9975	1.52038	0.1975	-3.25752	0.9975	0.661314
		0.199167	-3.64874	0.999167	4.55547	0.199167	-1.52679	0.999167	2.25501	0.199167	-3.66089	0.999167	1.2576
		0.200833	-4.55848	1.00083	4.88694	0.200833	0.285042	1.00083	3.05873	0.200833	0.585999	1.00083	0.621893
		0.2025	-2.4203	1.0025	4.20193	0.2025	1.47695	1.0025	3.44693	0.2025	-3.3454	1.0025	0.653026
		0.204167	2.72657	1.00417	4.49391	0.204167	196.779	1.00417	2.22246	0.204167	-1.65436	1.00417	-0.522809
		0.205833	-2.82167	1.00583	4.0114	0.205833	1.52856	1.00583	2.81724	0.205833	17.6417	1.00583	0.117525
		0.2075	-7.94598	1.0075	4.10436	0.2075	-7.31142	1.0075	2.95782	0.2075	3.06296	1.0075	-1.76166
		0.209167	5.94408	1.00917	4.00332	0.209167	4.22268	1.00917	2.99293	0.209167	34.5295	1.00917	0.380806
		0.210833	-1.47376	1.01083	4.06249	0.210833	-6.49989	1.01083	2.38301	0.210833	2.93857	1.01083	0.876805
		0.2125	-2.86578	1.0125	4.96394	0.2125	-2.069	1.0125	1.56669	0.2125	2.1889	1.0125	1.96612
		0.214167	1.14742	1.01417	5.51096	0.214167	0.560226	1.01417	1.47309	0.214167	0.964874	1.01417	0.133932
		0.215833	0.658569	1.01583	6.35101	0.215833	-1.78492	1.01583	1.32281	0.215833	-0.701004	1.01583	2.65373
		0.2175	-7.37774	1.0175	6.05778	0.2175	11.2632	1.0175	0.279504	0.2175	6.32462	1.0175	3.00441
		0.219167	-0.354843	1.01917	6.83785	0.219167	-3.71587	1.01917	-0.537557	0.219167	17.7587	1.01917	3.18365
		0.220833	-6.78958	1.02083	7.48715	0.220833	-1.58803	1.02083	-1.20406	0.220833	4.28075	1.02083	2.9452
		0.2225	-4.93191	1.0225	8.30876	0.2225	10.3705	1.0225	-0.752866	0.2225	-0.677551	1.0225	2.47075
		0.224167	-1.31081	1.02417	8.20325	0.224167	4.22875	1.02417	-0.816541	0.224167	7.43074	1.02417	2.45963
		0.225833	7.78309	1.02583	7.7791	0.225833	12.119	1.02583	-0.595137	0.225833	-1.46458	1.02583	0.816179
		0.2275	4.32076	1.0275	7.81786	0.2275	8.51666	1.0275	0.957426	0.2275	2.75453	1.0275	3.23238
		0.229167	-4.16293	1.02917	6.52755	0.229167	6.57117	1.02917	1.48516	0.229167	1.85159	1.02917	5.7075
		0.230833	-7.08314	1.03083	5.99196	0.230833	12.1519	1.03083	1.47702	0.230833	6.55478	1.03083	9.7978
		0.2325	-4.14333	1.0325	3.98087	0.2325	2.36852	1.0325	0.897029	0.2325	3.03181	1.0325	9.56321
		0.234167	0.0886078	1.03417	4.18482	0.234167	1.55918	1.03417	0.927905	0.234167	2.65421	1.03417	12.0575
		0.235833	-6.04018	1.03583	4.03222	0.235833	8.9177	1.03583	1.45102	0.235833	1.4976	1.03583	14.9314
		0.2375	-4.29865	1.0375	4.61518	0.2375	14.4022	1.0375	1.95886	0.2375	5.85571	1.0375	23.7534
		0.239167	-1.54103	1.03917	3.98433	0.239167	16.1858	1.03917	0.19934	0.239167	-6.6097	1.03917	25.1939
		0.240833	5.07309	1.04083	4.20123	0.240833	17.4228	1.04083	0.319862	0.240833	-6.17708	1.04083	26.75
		0.2425	4.20557	1.0425	5.08361	0.2425	21.9119	1.0425	0.473932	0.2425	4.95792	1.0425	28.941
		0.244167	3.36801	1.04417	8.08531	0.244167	26.5657	1.04417	-0.593803	0.244167	1.59348	1.04417	30.7104
		0.245833	5.44022	1.04583	9.73206	0.245833	28.3058	1.04583	-0.224271	0.245833	3.64828	1.04583	33.844
		0.2475	-9.19215	1.0475	9.63856	0.2475	21.3209	1.0475	0.987027	0.2475	-5.47093	1.0475	35.7587
		0.249167	-1.69242	1.04917	10.3614	0.249167	8.7225	1.04917	1.58605	0.249167	36.092	1.04917	36.6963
		0.250833	0.892326	1.05083	9.75735	0.250833	1.78112	1.05083	2.26555	0.250833	6.64558	1.05083	37.8186
		0.2525	-8.10155	1.0525	9.64425	0.2525	-4.64756	1.0525	1.9451	0.2525	-3.19511	1.0525	40.6768
		0.254167	17.8038	1.05417	8.45946	0.254167	-3.5726	1.05417	2.41226	0.254167	24.9756	1.05417	43.611
		0.255833	6.46246	1.05583	8.58617	0.255833	-4.79546	1.05583	4.02268	0.255833	29.8166	1.05583	43.455
		0.2575	-7.51817	1.0575	8.77309	0.2575	0.141853	1.0575	4.32024	0.2575	15.1308	1.0575	45.9265
		0.259167	-2.6954	1.05917	9.07065	0.259167	-0.49435	1.05917	4.30978	0.259167	26.4201	1.05917	45.9342
		0.260833	-2.32051	1.06083	6.57371	0.260833	-3.40372	1.06083	3.84736	0.260833	0.722397	1.06083	46.2489
		0.2625	-1.54504	1.0625	5.34569	0.2625	1.43349	1.0625	4.06526	0.2625	-6.48904	1.0625	44.152
		0.264167	5.22995	1.06417	6.29646	0.264167	2.13592	1.06417	2.89988	0.264167	-3.47719	1.06417	41.1665
		0.265833	10.7679	1.06583	8.08453	0.265833	1.83708	1.06583	4.04947	0.265833	-1.48448	1.06583	40.2882
		0.2675	5.80895	1.0675	8.48246	0.2675	-4.55857	1.0675	3.79414	0.2675	-6.90384	1.0675	40.0627
		0.269167	-4.27943	1.06917	8.86553	0.269167	-1.93006	1.06917	4.07274	0.269167	-5.69518	1.06917	38.527
		0.270833	-0.131378	1.07083	8.87205	0.270833	-4.29758	1.07083	3.72468	0.270833	0.756042	1.07083	36.0083
		0.2725	-4.67918	1.0725	9.03866	0.2725	-3.39178	1.0725	2.21935	0.2725	8.28783	1.0725	37.8925
		0.274167	-6.28668	1.07417	9.11414	0.274167	-2.14805	1.07417	1.82702	0.274167	-2.82062	1.07417	36.9345
		0.275833	-5.03807	1.07583	8.17457	0.275833	-5.39242	1.07583	2.17592	0.275833	2.32765	1.07583	38.8664
		0.2775	3.01466	1.0775	8.13688	0.2775	-5.38675	1.0775	2.6897	0.2775	-2.85312	1.0775	46.6406
		0.279167	6.16888	1.07917	7.9783	0.279167	-4.81253	1.07917	2.91511	0.279167	-3.83832	1.07917	52.5105
		0.280833	7.08791	1.08083	7.38812	0.280833	-5.27235	1.08083	2.81056	0.280833	5.30888	1.08083	56.2566
		0.2825	2.70135	1.0825	5.45705	0.2825	-2.33721	1.0825	0.867282	0.2825	12.8858	1.0825	58.1446
		0.284167	-0.164757	1.08417	4.31679	0.284167	-6.46441	1.08417	1.3163	0.284167	7.12114	1.08417	63.6447
		0.285833	-0.8545	1.08583	3.62266	0.285833	3.55453	1.08583	1.95733	0.285833	8.97235	1.08583	66.2824
		0.2875	-2.19634	1.0875	3.62497	0.2875	12.5566	1.0875	5.33782	0.2875	-3.7762	1.0875	66.0139
		0.289167	-6.03008	1.08917	3.48518	0.289167	8.36665	1.08917	6.46511	0.289167	-7.61049	1.08917	70.7304
		0.290833	-5.97219	1.09083	3.49302	0.290833	-3.6689	1.09083	7.89519	0.290833	3.40724	1.09083	73.7038
		0.2925	1.36224	1.0925	3.8819	0.2925	-3.28072	1.0925	7.51811	0.2925	21.8497	1.0925	75.2586
		0.294167	-5.00803	1.09417	4.20059	0.294167	11.3432	1.09417	7.57625	0.294167	1.2048	1.09417	69.6967
		0.295833	-3.29149	1.09583	5.03384	0.295833	4.71513	1.09583	7.10098	0.295833	8.49998	1.09583	68.3056
		0.2975	0.7994	1.0975	4.7798	0.2975	-1.63759	1.0975	7.30476	0.2975	-0.352921	1.0975	69.4025
		0.299167	-1.17134	1.09917	5.02982	0.299167	17.0333	1.09917	6.84537	0.299167	-6.55774	1.09917	73.0499
		0.300833	1.26775	1.10083	9.66816	0.300833	24.4092	1.10083	6.14752	0.300833	-0.70314	1.10083	71.5933
		0.3025	-3.80975	1.1025	10.5423	0.3025	-10.1475	1.1025	5.67312	0.3025	-3.37575	1.1025	73.1107
		0.304167	-0.855621	1.10417	10.8452	0.304167	1.11967	1.10417	2.5294	0.304167	-8.26488	1.10417	72.9769
		0.305833	2.66442	1.10583	11.2341	0.305833	1.29532	1.10583	2.07955	0.305833	17.8032	1.10583	72.1971
		0.3075	-2.86578	1.1075	10.7617	0.3075	-9.08956	1.1075	0.870541	0.3075	3.68176	1.1075	74.0562
		0.309167	-3.95988	1.10917	10.5784	0.309167	-7.40176	1.10917	0.715347	0.309167	-0.433411	1.10917	77.2807
		0.310833	0.12516	1.11083	10.5727	0.310833	-2.29096	1.11083	0.849236	0.310833	-0.000289917	1.11083	79.6757
		0.3125	-5.20693	1.1125	10.3362	0.3125	0.234657	1.1125	1.40443	0.3125	-4.51776	1.1125	78.6905
		0.314167	-4.37876	1.11417	10.4062	0.314167	3.88243	1.11417	1.53282	0.314167	-3.85674	1.11417	80.1181
		0.315833	-0.651688	1.11583	10.1377	0.315833	-2.49623	1.11583	2.65049	0.315833	4.00441	1.11583	79.4591
		0.3175	7.93755	1.1175	7.198	0.3175	15.7714	1.1175	2.98696	0.3175	10.1867	1.1175	81.4029
		0.319167	-1.94898	1.11917	7.35394	0.319167	11.7794	1.11917	2.61695	0.319167	38.9655	1.11917	82.034
		0.320833	-2.39682	1.12083	7.28291	0.320833	-2.23669	1.12083	1.91996	0.320833	36.5208	1.12083	83.0291
		0.3225	-4.36858	1.1225	7.00825	0.3225	-0.05741	1.1225	1.66554	0.3225	8.54781	1.1225	84.7923
		0.324167	-1.74413	1.12417	6.9491	0.324167	2.80321	1.12417	1.57962	0.324167	10.6173	1.12417	87.5737
		0.325833	-3.10604	1.12583	7.4359	0.325833	4.8345	1.12583	7.2241	0.325833	14.9397	1.12583	89.7673
		0.3275	1.22032	1.1275	7.52975	0.3275	5.51898	1.1275	8.95779	0.3275	-0.142731	1.1275	91.5653
		0.329167	7.90444	1.12917	6.97495	0.329167	-4.54858	1.12917	8.21984	0.329167	25.4121	1.12917	93.9415
		0.330833	3.01093	1.13083	6.96168	0.330833	-1.81127	1.13083	8.4332	0.330833	8.66653	1.13083	98.5498
		0.3325	4.13036	1.1325	6.97312	0.3325	-5.30956	1.1325	9.04151	0.3325	0.765274	1.1325	99.596
		0.334167	-0.568558	1.13417	6.9874	0.334167	4.7978	1.13417	8.73317	0.334167	2.32419	1.13417	100.507
		0.335833	-2.65762	1.13583	6.25393	0.335833	-4.94046	1.13583	9.86597	0.335833	5.06287	1.13583	103.276
		0.3375	0.148117	1.1375	6.32252	0.3375	-5.83977	1.1375	10.0174	0.3375	2.51073	1.1375	103.792
		0.339167	-4.07098	1.13917	7.99168	0.339167	0.296074	1.13917	9.74328	0.339167	2.91901	1.13917	105.438
		0.340833	-4.9599	1.14083	8.49066	0.340833	1.54415	1.14083	9.3349	0.340833	-0.480988	1.14083	103.804
		0.3425	-7.46905	1.1425	8.3218	0.3425	3.32684	1.1425	3.58737	0.3425	2.57562	1.1425	103.005
		0.344167	-1.36961	1.14417	8.1616	0.344167	4.12028	1.14417	1.65992	0.344167	4.79622	1.14417	103.144
		0.345833	-1.79098	1.14583	8.60101	0.345833	-5.37584	1.14583	1.41703	0.345833	-3.72856	1.14583	104.29
		0.3475	19.0016	1.1475	9.54672	0.3475	-6.22295	1.1475	1.49236	0.3475	-6.0976	1.1475	101.565
		0.349167	-4.09641	1.14917	9.59129	0.349167	-3.30392	1.14917	1.63213	0.349167	0.968002	1.14917	107.034
		0.350833	-5.04206	1.15083	8.82232	0.350833	-4.05466	1.15083	2.27639	0.350833	-2.34618	1.15083	113.258
		0.3525	-3.38185	1.1525	8.93551	0.3525	-6.31393	1.1525	1.55044	0.3525	2.81358	1.1525	114.075
		0.354167	-6.23561	1.15417	9.34725	0.354167	-7.39462	1.15417	1.59451	0.354167	2.21323	1.15417	116.013
		0.355833	0.369675	1.15583	8.03523	0.355833	-4.132	1.15583	1.46999	0.355833	-4.34943	1.15583	116.028
		0.3575	5.15061	1.1575	8.58895	0.3575	-9.09367	1.1575	1.33068	0.3575	-7.19485	1.1575	118.975
		0.359167	-1.57521	1.15917	8.3031	0.359167	-3.44268	1.15917	2.04909	0.359167	-0.0376892	1.15917	121.126
		0.360833	0.247887	1.16083	9.00769	0.360833	8.76948	1.16083	2.28054	0.360833	2.28142	1.16083	123.038
		0.3625	2.52069	1.1625	9.14672	0.3625	-5.00933	1.1625	2.25978	0.3625	-1.45125	1.1625	123.887
		0.364167	11.2215	1.16417	8.08984	0.364167	1.91772	1.16417	1.6427	0.364167	2.57939	1.16417	127.146
		0.365833	0.885719	1.16583	8.39026	0.365833	-0.86343	1.16583	0.409879	0.365833	35.359	1.16583	126.299
		0.3675	-3.6816	1.1675	8.67624	0.3675	-1.93982	1.1675	0.484589	0.3675	2.2959	1.1675	126.208
		0.369167	0.242485	1.16917	9.1537	0.369167	-0.52701	1.16917	0.0367149	0.369167	6.1246	1.16917	129.035
		0.370833	-4.53047	1.17083	8.98697	0.370833	1.44764	1.17083	0.0950714	0.370833	-1.54935	1.17083	136.466
		0.3725	-6.89869	1.1725	9.92211	0.3725	-5.40684	1.1725	0.034803	0.3725	-9.58733	1.1725	142.545
		0.374167	-4.08923	1.17417	11.9083	0.374167	-4.91486	1.17417	0.218884	0.374167	-1.99951	1.17417	143.044
		0.375833	-6.75949	1.17583	12.8929	0.375833	26.3043	1.17583	-0.56036	0.375833	10.8878	1.17583	146.467
		0.3775	-3.14375	1.1775	12.5408	0.3775	34.2163	1.1775	-0.778336	0.3775	-2.01427	1.1775	148.067
		0.379167	-1.84006	1.17917	12.7613	0.379167	-2.17285	1.17917	-0.847271	0.379167	-7.67958	1.17917	150.181
		0.380833	-7.33129	1.18083	13.1879	0.380833	-2.10017	1.18083	0.0991562	0.380833	0.958847	1.18083	149.269
		0.3825	-4.36522	1.1825	13.7008	0.3825	-3.90807	1.1825	0.307162	0.3825	2.12422	1.1825	148.682
		0.384167	-1.73378	1.18417	14.7612	0.384167	-6.57196	1.18417	0.462287	0.384167	-6.41505	1.18417	146.453
		0.385833	-1.19298	1.18583	14.8712	0.385833	5.52311	1.18583	0.696532	0.385833	2.23036	1.18583	145.538
		0.3875	4.47626	1.1875	15.0627	0.3875	-4.25712	1.1875	1.18528	0.3875	0.192184	1.1875	140.602
		0.389167	-8.69453	1.18917	13.5293	0.389167	-7.63135	1.18917	1.60145	0.389167	5.85048	1.18917	135.878
		0.390833	-1.64899	1.19083	11.1682	0.390833	-4.41241	1.19083	1.88711	0.390833	0.813904	1.19083	136.901
		0.3925	9.52042	1.1925	12.784	0.3925	-4.48265	1.1925	1.95422	0.3925	3.58325	1.1925	135.13
		0.394167	-1.60451	1.19417	14.363	0.394167	-5.89632	1.19417	2.29851	0.394167	0.497833	1.19417	138.752
		0.395833	13.4388	1.19583	14.3131	0.395833	-9.44805	1.19583	3.11263	0.395833	-2.13379	1.19583	144.17
		0.3975	-2.20776	1.1975	14.92	0.3975	-0.34092	1.1975	2.53264	0.3975	29.3078	1.1975	147.145
		0.399167	-5.5092	1.19917	15.2466	0.399167	-5.96611	1.19917	3.04462	0.399167	13.0153	1.19917	149.607
		0.400833	-1.25591	1.20083	14.4039	0.400833	-3.46249	1.20083	3.41679	0.400833	7.75334	1.20083	152.432
		0.4025	-2.86316	1.2025	14.1709	0.4025	-5.3224	1.2025	4.48141	0.4025	-2.07375	1.2025	152.842
		0.404167	-3.90017	1.20417	13.8127	0.404167	-4.84688	1.20417	4.79983	0.404167	1.61282	1.20417	153.36
		0.405833	-4.80943	1.20583	14.0517	0.405833	-8.04139	1.20583	4.84881	0.405833	-8.70059	1.20583	155.563
		0.4075	4.89632	1.2075	14.7015	0.4075	-5.73808	1.2075	4.67826	0.4075	0.139984	1.2075	161.9
		0.409167	1.73829	1.20917	12.4783	0.409167	-5.69016	1.20917	5.07154	0.409167	-3.46017	1.20917	165.99
		0.410833	1.81821	1.21083	10.4322	0.410833	-3.7612	1.21083	4.99759	0.410833	-8.34763	1.21083	164.118
		0.4125	2.97746	1.2125	10.0889	0.4125	13.6412	1.2125	5.0078	0.4125	-0.928802	1.2125	165.003
		0.414167	8.75652	1.21417	9.40014	0.414167	13.1923	1.21417	5.11185	0.414167	-2.31157	1.21417	165.07
		0.415833	-1.98643	1.21583	9.56375	0.415833	-0.04348	1.21583	4.18191	0.415833	-0.00305176	1.21583	166.403
		0.4175	-2.56263	1.2175	10.37	0.4175	-2.35528	1.2175	2.96242	0.4175	15.9242	1.2175	165.785
		0.419167	-1.83573	1.21917	10.222	0.419167	-9.44833	1.21917	1.87625	0.419167	-0.897552	1.21917	166.047
		0.420833	-3.45898	1.22083	10.6613	0.420833	-2.69376	1.22083	7.18109	0.420833	4.5816	1.22083	166.36
		0.4225	-3.71478	1.2225	11.4567	0.4225	0.182777	1.2225	7.02093	0.4225	4.08627	1.2225	167.009
		0.424167	-6.02236	1.22417	11.0544	0.424167	3.27214	1.22417	6.91087	0.424167	3.58372	1.22417	161.015
		0.425833	-7.1973	1.22583	11.2086	0.425833	-2.73028	1.22583	6.3424	0.425833	-2.25668	1.22583	158.381
		0.4275	-5.88375	1.2275	11.2835	0.4275	-4.53213	1.2275	6.23758	0.4275	0.157028	1.2275	160.478
		0.429167	-3.27397	1.22917	11.7551	0.429167	-4.03343	1.22917	5.63366	0.429167	-3.57741	1.22917	156.412
		0.430833	-5.85098	1.23083	11.9567	0.430833	-0.8446	1.23083	6.27246	0.430833	-0.693146	1.23083	158.181
		0.4325	-1.80736	1.2325	11.3544	0.4325	2.2936	1.2325	6.97339	0.4325	-0.324799	1.2325	158.903
		0.434167	10.3898	1.23417	11.549	0.434167	-3.95864	1.23417	7.59391	0.434167	10.1026	1.23417	160.151
		0.435833	-4.26662	1.23583	12.7661	0.435833	-9.24837	1.23583	7.61848	0.435833	-4.54034	1.23583	161.111
		0.4375	1.36458	1.2375	13.2564	0.4375	-3.09995	1.2375	1.63591	0.4375	0.737732	1.2375	162.942
		0.439167	-2.03695	1.23917	12.5919	0.439167	10.4279	1.23917	1.78858	0.439167	-3.80519	1.23917	164.276
		0.440833	-2.48611	1.24083	13.3282	0.440833	9.716	1.24083	1.96068	0.440833	1.88654	1.24083	164.827
		0.4425	-4.18735	1.2425	13.8397	0.4425	4.75259	1.2425	2.34233	0.4425	-4.04688	1.2425	165.152
		0.444167	-1.25543	1.24417	14.2173	0.444167	5.55475	1.24417	2.30089	0.444167	-1.61446	1.24417	165.183
		0.445833	-0.149765	1.24583	14.2891	0.445833	-7.23346	1.24583	2.39141	0.445833	3.28378	1.24583	164.882
		0.4475	5.11222	1.2475	15.0955	0.4475	-5.34261	1.2475	2.14856	0.4475	0.829987	1.2475	163.683
		0.449167	4.91727	1.24917	14.8164	0.449167	-2.67309	1.24917	2.13026	0.449167	4.85802	1.24917	166.723
		0.450833	-5.43138	1.25083	13.7784	0.450833	-3.09816	1.25083	1.77334	0.450833	3.36029	1.25083	167.852
		0.4525	2.65285	1.2525	13.2836	0.4525	-3.09995	1.2525	2.21967	0.4525	8.33176	1.2525	169.175
		0.454167	32.6543	1.25417	12.7249	0.454167	-1.78307	1.25417	2.04269	0.454167	9.11781	1.25417	168.904
		0.455833	-2.09758	1.25583	13.6304	0.455833	7.15623	1.25583	1.77552	0.455833	4.49483	1.25583	168.088
		0.4575	0.939621	1.2575	13.3271	0.4575	-11.6926	1.2575	1.80835	0.4575	9.78442	1.2575	170.175
		0.459167	4.19592	1.25917	13.4031	0.459167	-4.2739	1.25917	1.62928	0.459167	-0.981293	1.25917	172.175
		0.460833	16.8815	1.26083	13.5446	0.460833	4.91096	1.26083	0.867165	0.460833	7.88498	1.26083	171.264
		0.4625	-0.0209045	1.2625	13.4982	0.4625	0.615883	1.2625	1.00349	0.4625	-0.275497	1.2625	173.46
		0.464167	-0.406685	1.26417	13.3155	0.464167	-6.43084	1.26417	0.718897	0.464167	-1.28818	1.26417	173.984
		0.465833	3.81663	1.26583	14.1171	0.465833	-4.07548	1.26583	0.898856	0.465833	-0.476593	1.26583	173.184
		0.4675	11.2278	1.2675	14.3736	0.4675	-7.62894	1.2675	0.630664	0.4675	6.19044	1.2675	174.077
		0.469167	-7.01507	1.26917	14.8444	0.469167	-1.6808	1.26917	0.218729	0.469167	10.2994	1.26917	177.933
		0.470833	1.18143	1.27083	15.912	0.470833	-2.1553	1.27083	0.642009	0.470833	-0.444366	1.27083	185.438
		0.4725	2.27546	1.2725	15.4575	0.4725	-1.37437	1.2725	0.765485	0.4725	2.40186	1.2725	192.96
		0.474167	15.4244	1.27417	15.753	0.474167	-3.35078	1.27417	0.508356	0.474167	-0.47641	1.27417	197.251
		0.475833	-2.57517	1.27583	15.3957	0.475833	1.47186	1.27583	0.583762	0.475833	5.71503	1.27583	204.696
		0.4775	0.237953	1.2775	15.7024	0.4775	-2.89251	1.2775	0.814627	0.4775	0.64978	1.2775	208.222
		0.479167	0.259583	1.27917	15.929	0.479167	-0.05618	1.27917	0.223772	0.479167	-2.81863	1.27917	210.18
		0.480833	-0.442627	1.28083	15.769	0.480833	5.87069	1.28083	0.132384	0.480833	1.53941	1.28083	213.391
		0.4825	-2.71767	1.2825	16.1089	0.4825	0.405594	1.2825	0.0564468	0.4825	-0.431244	1.2825	213.994
		0.484167	-2.13517	1.28417	16.7677	0.484167	9.02678	1.28417	0.686992	0.484167	-4.56935	1.28417	215.029
		0.485833	0.660461	1.28583	16.2692	0.485833	12.8848	1.28583	0.300729	0.485833	0.322327	1.28583	212.381
		0.4875	-0.959023	1.2875	15.7707	0.4875	1.74918	1.2875	0.120616	0.4875	2.4319	1.2875	206.597
		0.489167	1.3587	1.28917	16.1982	0.489167	-5.34293	1.28917	0.232314	0.489167	3.77521	1.28917	200.12
		0.490833	1.15905	1.29083	16.2032	0.490833	-7.77336	1.29083	0.281164	0.490833	-1.93637	1.29083	202.886
		0.4925	2.13159	1.2925	16.698	0.4925	-6.22292	1.2925	0.0337975	0.4925	-3.80083	1.2925	195.737
		0.494167	4.34914	1.29417	16.5469	0.494167	1.61855	1.29417	0.394308	0.494167	0.866608	1.29417	193.536
		0.495833	-3.0141	1.29583	16.5179	0.495833	12.9346	1.29583	0.854044	0.495833	-3.48689	1.29583	191.863
		0.4975	2.54556	1.2975	16.4042	0.4975	2.40421	1.2975	0.619604	0.4975	-3.26443	1.2975	189.815
		0.499167	-3.65203	1.29917	15.7173	0.499167	-8.88493	1.29917	0.319133	0.499167	-6.3801	1.29917	187.955
		0.500833	-0.456726	1.30083	14.9842	0.500833	-2.47826	1.30083	0.272955	0.500833	-6.90179	1.30083	186.256
		0.5025	-4.06397	1.3025	15.0832	0.5025	-6.22707	1.3025	0.552776	0.5025	-0.815155	1.3025	187.81
		0.504167	-6.51038	1.30417	14.9308	0.504167	1.11158	1.30417	0.531867	0.504167	8.73697	1.30417	192.489
		0.505833	3.77299	1.30583	15.0212	0.505833	-10.2804	1.30583	0.678123	0.505833	7.87541	1.30583	195.863
		0.5075	22.5286	1.3075	14.6352	0.5075	-6.70013	1.3075	1.05983	0.5075	-1.46434	1.3075	191.885
		0.509167	-2.98153	1.30917	14.4038	0.509167	-7.98008	1.30917	1.73171	0.509167	2.2923	1.30917	193.665
		0.510833	-4.95318	1.31083	14.2076	0.510833	-6.60394	1.31083	2.27182	0.510833	-0.471466	1.31083	194.006
		0.5125	-6.66819	1.3125	14.0786	0.5125	2.75485	1.3125	2.44517	0.5125	19.8139	1.3125	193.635
		0.514167	-0.532631	1.31417	14.2281	0.514167	7.29894	1.31417	2.50906	0.514167	1.2485	1.31417	193.676
		0.515833	-5.45664	1.31583	14.5182	0.515833	-2.47697	1.31583	3.44793	0.515833	-0.695267	1.31583	194.925
		0.5175	-1.43809	1.3175	15.7354	0.5175	4.07614	1.3175	3.52617	0.5175	20.0525	1.3175	196.358
		0.519167	-5.2884	1.31917	15.9564	0.519167	-3.76363	1.31917	3.48067	0.519167	0.532272	1.31917	196.312
		0.520833	-6.43945	1.32083	16.0485	0.520833	1.91899	1.32083	3.32217	0.520833	2.6817	1.32083	192.91
		0.5225	-1.16927	1.3225	15.5747	0.5225	-6.00782	1.3225	2.97887	0.5225	-4.47717	1.3225	191.818
		0.524167	-6.25978	1.32417	16.8316	0.524167	-5.59178	1.32417	2.373	0.524167	8.35411	1.32417	198.032
		0.525833	-6.60709	1.32583	16.9603	0.525833	-5.70381	1.32583	2.0459	0.525833	13.3093	1.32583	196.719
		0.5275	-3.6752	1.3275	17.888	0.5275	-3.75287	1.3275	1.02753	0.5275	8.43936	1.3275	196.275
		0.529167	-0.207939	1.32917	18.628	0.529167	-1.51257	1.32917	1.33558	0.529167	7.37061	1.32917	198.471
		0.530833	0.908806	1.33083	18.8315	0.530833	0.656364	1.33083	1.50825	0.530833	15.1583	1.33083	201.948
		0.5325	-3.52328	1.3325	19.3778	0.5325	-1.6556	1.3325	0.699228	0.5325	-6.38393	1.3325	201.574
		0.534167	-1.19273	1.33417	19.4855	0.534167	9.52931	1.33417	0.13814	0.534167	-2.77637	1.33417	203.532
		0.535833	-0.359589	1.33583	20.3891	0.535833	48.675	1.33583	-0.0186371	0.535833	5.45575	1.33583	203.481
		0.5375	7.36205	1.3375	21.2033	0.5375	2.78233	1.3375	0.0434425	0.5375	1.53984	1.3375	205.493
		0.539167	-7.1843	1.33917	21.5994	0.539167	-6.61913	1.33917	0.263361	0.539167	4.73927	1.33917	207.53
		0.540833	-2.16169	1.34083	20.3531	0.540833	-4.73335	1.34083	1.00146	0.540833	-2.0746	1.34083	200.361
		0.5425	1.52793	1.3425	20.7337	0.5425	-8.58254	1.3425	0.924053	0.5425	3.87039	1.3425	201.368
		0.544167	-0.79126	1.34417	20.8056	0.544167	0.299881	1.34417	1.26236	0.544167	5.09787	1.34417	203.277
		0.545833	2.38811	1.34583	20.3439	0.545833	-1.88419	1.34583	0.676201	0.545833	11.4168	1.34583	202.082
		0.5475	-0.110161	1.3475	20.8484	0.5475	-8.78346	1.3475	0.225816	0.5475	2.18373	1.3475	198.631
		0.549167	1.71796	1.34917	20.5745	0.549167	-10.5522	1.34917	-0.52271	0.549167	1.87724	1.34917	197.909
		0.550833	-1.07323	1.35083	20.0293	0.550833	72.6416	1.35083	-0.903627	0.550833	4.47659	1.35083	195.82
		0.5525	1.35605	1.3525	19.0585	0.5525	2.99899	1.3525	-0.872175	0.5525	-1.50761	1.3525	197.035
		0.554167	-0.850945	1.35417	18.4126	0.554167	13.0528	1.35417	-0.647998	0.554167	7.6821	1.35417	195.727
		0.555833	3.884	1.35583	19.4491	0.555833	8.01455	1.35583	-0.504264	0.555833	31.1698	1.35583	195.443
		0.5575	-1.59937	1.3575	21.668	0.5575	2.75563	1.3575	-0.128335	0.5575	5.85912	1.3575	197.362
		0.559167	-6.73829	1.35917	22.0341	0.559167	651.45	1.35917	1.06721	0.559167	11.1841	1.35917	198.06
		0.560833	5.59042	1.36083	21.7515	0.560833	-6.30236	1.36083	1.35965	0.560833	10.5269	1.36083	197.32
		0.5625	13.8126	1.3625	22.354	0.5625	-3.56543	1.3625	4.24417	0.5625	93.7472	1.3625	197.353
		0.564167	36.264	1.36417	21.8341	0.564167	-1.61253	1.36417	5.35706	0.564167	29.7283	1.36417	198.866
		0.565833	62.361	1.36583	21.7961	0.565833	0.416229	1.36583	6.15056	0.565833	10.7775	1.36583	199.987
		0.5675	64.0072	1.3675	22.2129	0.5675	-1.01194	1.3675	6.75945	0.5675	18.254	1.3675	201.938
		0.569167	58.0368	1.36917	22.2222	0.569167	3.88551	1.36917	7.42734	0.569167	20.3037	1.36917	201.28
		0.570833	27.7764	1.37083	21.9057	0.570833	42.3929	1.37083	8.31442	0.570833	23.6293	1.37083	202.123
		0.5725	7.55121	1.3725	21.059	0.5725	40.6958	1.3725	7.87662	0.5725	35.3519	1.3725	200.844
		0.574167	10.2189	1.37417	19.1566	0.574167	1.95773	1.37417	7.11694	0.574167	32.5446	1.37417	198.583
		0.575833	2.12294	1.37583	19.434	0.575833	-1.19193	1.37583	6.54253	0.575833	20.7417	1.37583	198.002
		0.5775	-11.0532	1.3775	19.3033	0.5775	1.41526	1.3775	6.62683	0.5775	51.8383	1.3775	198.707
		0.579167	-7.77818	1.37917	19.4015	0.579167	-3.36677	1.37917	3.719	0.579167	36.8491	1.37917	199.869
		0.580833	-9.41547	1.38083	19.7221	0.580833	6.60358	1.38083	3.07869	0.580833	40.7605	1.38083	199.954
		0.5825	-5.48844	1.3825	19.7649	0.5825	-2.85725	1.3825	2.47306	0.5825	29.8119	1.3825	205.265
		0.584167	-9.6859	1.38417	19.6467	0.584167	6.15862	1.38417	2.82394	0.584167	34.0652	1.38417	217.283
		0.585833	-9.69533	1.38583	20.9949	0.585833	-3.82979	1.38583	3.53229	0.585833	56.9274	1.38583	221.571
		0.5875	-6.94476	1.3875	20.7918	0.5875	23.3741	1.3875	2.38651	0.5875	98.0299	1.3875	220.36
		0.589167	-5.58204	1.38917	20.9701	0.589167	4.76804	1.38917	2.18906	0.589167	121.265	1.38917	220.597
		0.590833	-7.6384	1.39083	21.6074	0.590833	21.2502	1.39083	2.55087	0.590833	45.0318	1.39083	221.398
		0.5925	-8.84957	1.3925	21.8397	0.5925	-4.72091	1.3925	2.868	0.5925	44.2573	1.3925	222.431
		0.594167	-7.8505	1.39417	21.9848	0.594167	-12.102	1.39417	3.06045	0.594167	95.3697	1.39417	222.296
		0.595833	-9.65286	1.39583	22.1888	0.595833	-1.20792	1.39583	3.62789	0.595833	54.7025	1.39583	222.841
		0.5975	-6.45824	1.3975	22.3671	0.5975	22.1436	1.3975	3.41264	0.5975	55.7991	1.3975	224.448
		0.599167	-7.99982	1.39917	22.7169	0.599167	63.8454	1.39917	3.87561	0.599167	49.055	1.39917	220.169
		0.600833	-8.647	1.40083	23.1573	0.600833	55.2418	1.40083	3.72388	0.600833	66.0459	1.40083	207.438
		0.6025	69.8105	1.4025	22.3329	0.6025	-2.68262	1.4025	4.47836	0.6025	66.1548	1.4025	204.204
		0.604167	-5.86783	1.40417	22.7664	0.604167	-9.65462	1.40417	4.34261	0.604167	67.3572	1.40417	205.634
		0.605833	2.03459	1.40583	23.0028	0.605833	-6.11786	1.40583	8.72972	0.605833	72.0689	1.40583	206.24
		0.6075	5.02337	1.4075	22.9193	0.6075	-9.88342	1.4075	8.50911	0.6075	76.7515	1.4075	206.074
		0.609167	-5.89535	1.40917	22.2462	0.609167	10.1715	1.40917	7.40634	0.609167	107.507	1.40917	206.356
		0.610833	-6.21287	1.41083	22.8085	0.610833	2.2549	1.41083	6.97363	0.610833	86.1788	1.41083	206.965
		0.6125	-9.66353	1.4125	22.9307	0.6125	-2.89957	1.4125	6.37311	0.6125	107.316	1.4125	207.517
		0.614167	2.86852	1.41417	22.7999	0.614167	-6.47034	1.41417	6.87894	0.614167	72.7369	1.41417	207.333
		0.615833	-6.25517	1.41583	23.3003	0.615833	0.188667	1.41583	7.15339	0.615833	78.8701	1.41583	207.157
		0.6175	-10.0615	1.4175	22.7541	0.6175	11.061	1.4175	7.01888	0.6175	77.7383	1.4175	207.447
		0.619167	-9.11332	1.41917	22.4327	0.619167	3.25704	1.41917	4.98845	0.619167	70.4622	1.41917	212.982
		0.620833	-5.34534	1.42083	22.4178	0.620833	10.2689	1.42083	5.7969	0.620833	79.6714	1.42083	213.653
		0.6225	5.26452	1.4225	22.9158	0.6225	1.07658	1.4225	2.05618	0.6225	88.217	1.4225	214.586
		0.624167	-7.15276	1.42417	23.546	0.624167	-5.71007	1.42417	1.48678	0.624167	112.38	1.42417	218.229
		0.625833	-12.0058	1.42583	23.0925	0.625833	-4.97446	1.42583	1.90225	0.625833	131.43	1.42583	218.302
		0.6275	-8.33472	1.4275	22.7112	0.6275	-1.18644	1.4275	1.87209	0.6275	210.504	1.4275	219.661
		0.629167	2.57577	1.42917	22.368	0.629167	77.2497	1.42917	3.39672	0.629167	183.811	1.42917	219.521
		0.630833	-4.92442	1.43083	22.3619	0.630833	118.606	1.43083	3.7332	0.630833	114.578	1.43083	218.96
		0.6325	-11.5189	1.4325	22.3652	0.6325	-1.50994	1.4325	3.44162	0.6325	102.41	1.4325	218.873
		0.634167	-8.44942	1.43417	23.0426	0.634167	0.244873	1.43417	4.01876	0.634167	86.7033	1.43417	219.134
		0.635833	-9.64381	1.43583	23.3749	0.635833	2.97223	1.43583	4.18087	0.635833	91.1973	1.43583	215.027
		0.6375	-5.00674	1.4375	24.469	0.6375	7.35464	1.4375	3.80943	0.6375	92.0203	1.4375	216.106
		0.639167	-11.7766	1.43917	24.3542	0.639167	27.7771	1.43917	3.02721	0.639167	94.347	1.43917	216.501
		0.640833	-10.2043	1.44083	24.9172	0.640833	0.869873	1.44083	3.90739	0.640833	93.5798	1.44083	214.276
		0.6425	-4.55425	1.4425	25.4453	0.6425	-5.29642	1.4425	4.31128	0.6425	97.0374	1.4425	215.58
		0.644167	-4.8445	1.44417	25.5294	0.644167	16.198	1.44417	6.01113	0.644167	111.344	1.44417	215.341
		0.645833	-5.61828	1.44583	26.0663	0.645833	19.609	1.44583	4.53824	0.645833	124.696	1.44583	216.794
		0.6475	-7.86311	1.4475	26.9759	0.6475	3.25036	1.4475	3.52648	0.6475	122.634	1.4475	216.988
		0.649167	-4.76836	1.44917	26.0409	0.649167	-4.9936	1.44917	2.90769	0.649167	112.135	1.44917	219.54
		0.650833	-3.25283	1.45083	25.9656	0.650833	-0.63651	1.45083	1.96737	0.650833	109.875	1.45083	223.911
		0.6525	6.62921	1.4525	27.7546	0.6525	-0.38541	1.4525	3.08955	0.6525	115.544	1.4525	222.857
		0.654167	12.3683	1.45417	27.8947	0.654167	-2.15499	1.45417	2.89401	0.654167	122.281	1.45417	224.087
		0.655833	-7.90379	1.45583	28.2416	0.655833	-1.07584	1.45583	3.22509	0.655833	125.214	1.45583	233.762
		0.6575	-7.05575	1.4575	28.8756	0.6575	4.16425	1.4575	3.26618	0.6575	116.876	1.4575	233.803
		0.659167	-2.73416	1.45917	28.3327	0.659167	3.09006	1.45917	2.97965	0.659167	113.748	1.45917	233.137
		0.660833	-8.1391	1.46083	28.4369	0.660833	-1.48347	1.46083	0.847007	0.660833	115.154	1.46083	233.588
		0.6625	-4.46427	1.4625	27.2538	0.6625	3.44234	1.4625	0.903604	0.6625	127.416	1.4625	232.075
		0.664167	-5.88885	1.46417	27.1836	0.664167	20.0766	1.46417	0.818776	0.664167	117.733	1.46417	233.437
		0.665833	-6.42565	1.46583	27.8157	0.665833	2.77	1.46583	1.61386	0.665833	371.254	1.46583	233.014
		0.6675	-3.09073	1.4675	27.4888	0.6675	2.30452	1.4675	1.64883	0.6675	143.92	1.4675	232.356
		0.669167	-3.6554	1.46917	25.3892	0.669167	13.1523	1.46917	0.587033	0.669167	118.024	1.46917	235.479
		0.670833	-6.90704	1.47083	24.874	0.670833	-4.88238	1.47083	0.524951	0.670833	114.62	1.47083	233.603
		0.6725	-7.00612	1.4725	24.2151	0.6725	26.6804	1.4725	0.572549	0.6725	116.591	1.4725	223.93
		0.674167	3.33573	1.47417	22.7074	0.674167	18.4813	1.47417	-0.451019	0.674167	134.485	1.47417	226.654
		0.675833	53.79	1.47583	22.9338	0.675833	10.5864	1.47583	-1.1016	0.675833	130.403	1.47583	228.786
		0.6775	0.716873	1.4775	23.515	0.6775	15.3092	1.4775	-0.631136	0.6775	130.589	1.4775	228.976
		0.679167	-2.30263	1.47917	24.7927	0.679167	9.64138	1.47917	0.192128	0.679167	140.648	1.47917	229.39
		0.680833	-8.1824	1.48083	25.191	0.680833	-7.38388	1.48083	0.449358	0.680833	134.472	1.48083	229.135
		0.6825	-7.19865	1.4825	24.9879	0.6825	-0.73058	1.4825	0.353062	0.6825	126.72	1.4825	227.477
		0.684167	-2.70654	1.48417	25.3116	0.684167	-5.38592	1.48417	0.818903	0.684167	134.946	1.48417	224.757
		0.685833	-2.36594	1.48583	25.5757	0.685833	10.5172	1.48583	0.73229	0.685833	239.005	1.48583	224.181
		0.6875	-2.77031	1.4875	25.8777	0.6875	8.86607	1.4875	0.236371	0.6875	127.016	1.4875	232.689
		0.689167	18.5831	1.48917	26.5795	0.689167	24.9757	1.48917	0.106929	0.689167	148.811	1.48917	237.602
		0.690833	33.8819	1.49083	26.3493	0.690833	12.2783	1.49083	0.5173	0.690833	149.6	1.49083	236.956
		0.6925	-2.8353	1.4925	26.9281	0.6925	11.8708	1.4925	0.641486	0.6925	137.841	1.4925	235.45
		0.694167	0.870407	1.49417	28.0803	0.694167	32.0397	1.49417	0.088633	0.694167	144.682	1.49417	236.798
		0.695833	-6.13543	1.49583	28.9125	0.695833	95.6167	1.49583	-0.581907	0.695833	139.271	1.49583	239.471
		0.6975	-3.20406	1.4975	27.907	0.6975	-1.87852	1.4975	-0.526617	0.6975	142.897	1.4975	239.575
		0.699167	-2.20461	1.49917	28.1311	0.699167	-3.09155	1.49917	-0.857679	0.699167	128.926	1.49917	242.573
		0.700833	-5.38847	1.50083	28.5281	0.700833	-0.26363	1.50083	-0.896291	0.700833	140.967	1.50083	243.193
		0.7025	2.35648	1.5025	29.1328	0.7025	-2.46522	1.5025	-0.632714	0.7025	144.062	1.5025	241.671
		0.704167	1.98723	1.50417	29.7109	0.704167	4.61666	1.50417	-0.2205	0.704167	133.809	1.50417	238.818
		0.705833	0.966576	1.50583	29.1286	0.705833	14.723	1.50583	0.000947571	0.705833	137.889	1.50583	234.096
		0.7075	-2.81219	1.5075	29.0882	0.7075	2.07429	1.5075	0.339092	0.7075	142.322	1.5075	233.011
		0.709167	-3.71569	1.50917	28.8999	0.709167	1.58482	1.50917	0.67556	0.709167	142.559	1.50917	232.826
		0.710833	-0.417244	1.51083	28.7241	0.710833	0.082153	1.51083	1.27806	0.710833	146.534	1.51083	231.657
		0.7125	-0.971916	1.5125	29.4151	0.7125	0.956993	1.5125	1.73678	0.7125	146.248	1.5125	229.076
		0.714167	-5.86553	1.51417	31.3723	0.714167	-2.54021	1.51417	1.86201	0.714167	148.89	1.51417	231.333
		0.715833	-5.0915	1.51583	33.2748	0.715833	-2.80423	1.51583	1.74997	0.715833	154.215	1.51583	230.499
		0.7175	-8.02861	1.5175	33.5717	0.7175	16.8916	1.5175	1.51964	0.7175	154.492	1.5175	229.232
		0.719167	-3.31857	1.51917	34.4816	0.719167	3.46166	1.51917	2.78859	0.719167	144.39	1.51917	232.122
		0.720833	-2.74523	1.52083	33.9546	0.720833	9.76545	1.52083	3.05095	0.720833	144.63	1.52083	226.821
		0.7225	4.65701	1.5225	34.2307	0.7225	17.2056	1.5225	2.9194	0.7225	146.799	1.5225	226.867
		0.724167	-4.98966	1.52417	35.0426	0.724167	-4.76994	1.52417	2.77148	0.724167	153.485	1.52417	227.326
		0.725833	-4.45362	1.52583	35.124	0.725833	-0.55218	1.52583	3.43539	0.725833	148.341	1.52583	229.327
		0.7275	-7.37912	1.5275	33.9957	0.7275	8.38866	1.5275	3.2494	0.7275	154.52	1.5275	229.147
		0.729167	-7.29664	1.52917	32.0501	0.729167	7.03365	1.52917	2.47247	0.729167	151.784	1.52917	229.747
		0.730833	0.347961	1.53083	31.4206	0.730833	15.2842	1.53083	2.16795	0.730833	154.095	1.53083	227.757
		0.7325	15.5492	1.5325	31.1448	0.7325	36.8353	1.5325	2.45734	0.7325	157.322	1.5325	227.818
		0.734167	1.23144	1.53417	30.6081	0.734167	69.7906	1.53417	2.09577	0.734167	164.005	1.53417	228.722
		0.735833	-6.1616	1.53583	30.2812	0.735833	-7.66801	1.53583	0.999208	0.735833	153.026	1.53583	226.392
		0.7375	0.211739	1.5375	30.7795	0.7375	1.13746	1.5375	0.705	0.7375	150.282	1.5375	226.543
		0.739167	6.38206	1.53917	30.3741	0.739167	5.77671	1.53917	0.730968	0.739167	171.314	1.53917	227.235
		0.740833	-4.73901	1.54083	29.7653	0.740833	17.7989	1.54083	0.4578	0.740833	163.115	1.54083	226.537
		0.7425	-5.94626	1.5425	29.5349	0.7425	12.4192	1.5425	-0.159279	0.7425	213.82	1.5425	225.465
		0.744167	-4.03602	1.54417	29.7823	0.744167	1.93244	1.54417	0.194703	0.744167	184.946	1.54417	226.667
		0.745833	2.48069	1.54583	30.1028	0.745833	-0.67505	1.54583	0.343747	0.745833	164.702	1.54583	234.536
		0.7475	-2.91805	1.5475	29.1706	0.7475	7.12391	1.5475	0.660095	0.7475	173.647	1.5475	234.418
		0.749167	-10.7061	1.54917	27.7435	0.749167	-4.48129	1.54917	0.882362	0.749167	164.853	1.54917	234.428
		0.750833	-5.43701	1.55083	28.3246	0.750833	-5.34868	1.55083	1.04824	0.750833	158.936	1.55083	237.517
		0.7525	-4.19094	1.5525	28.6379	0.7525	4.29839	1.5525	0.861193	0.7525	161.568	1.5525	238.99
		0.754167	-1.32899	1.55417	28.7683	0.754167	0.743179	1.55417	0.835482	0.754167	165.658	1.55417	239.728
		0.755833	-6.76202	1.55583	29.0948	0.755833	0.587364	1.55583	0.72126	0.755833	165.689	1.55583	247.269
		0.7575	-0.441856	1.5575	30.4672	0.7575	2.10276	1.5575	1.56917	0.7575	156.873	1.5575	252.337
		0.759167	-1.50768	1.55917	31.1229	0.759167	3.92181	1.55917	1.96142	0.759167	166.446	1.55917	251.916
		0.760833	-3.59181	1.56083	31.3583	0.760833	25.7034	1.56083	1.26718	0.760833	177.063	1.56083	250.693
		0.7625	-8.33372	1.5625	31.2709	0.7625	47.8006	1.5625	1.32598	0.7625	163.185	1.5625	249.004
		0.764167	-6.453	1.56417	31.4052	0.764167	6.09344	1.56417	1.15141	0.764167	173.209	1.56417	253.273
		0.765833	-1.10722	1.56583	32.2227	0.765833	6.456	1.56583	1.30405	0.765833	168.097	1.56583	253.819
		0.7675	4.99191	1.5675	31.5124	0.7675	1.49933	1.5675	1.6511	0.7675	170.039	1.5675	251.043
		0.769167	1.80729	1.56917	30.2968	0.769167	-1.01929	1.56917	1.10984	0.769167	171.836	1.56917	252.789
		0.770833	-4.63346	1.57083	30.2051	0.770833	-3.83054	1.57083	1.09464	0.770833	189.973	1.57083	252.077
		0.7725	3.59974	1.5725	30.2438	0.7725	-3.76946	1.5725	1.62116	0.7725	179.698	1.5725	244.287
		0.774167	0.401917	1.57417	29.601	0.774167	3.46517	1.57417	0.600395	0.774167	168.887	1.57417	241.345
		0.775833	-5.64198	1.57583	29.5068	0.775833	1.80983	1.57583	0.0520729	0.775833	188.422	1.57583	242.279
		0.7775	-9.09702	1.5775	29.1591	0.7775	-6.04918	1.5775	0.355362	0.7775	177.292	1.5775	245.1
		0.779167	-7.18844	1.57917	29.4255	0.779167	-0.0949	1.57917	0.492636	0.779167	178.521	1.57917	239.776
		0.780833	-5.53028	1.58083	29.6668	0.780833	-1.79829	1.58083	0.317712	0.780833	187.879	1.58083	236.556
		0.7825	-1.20338	1.5825	29.4417	0.7825	-4.39944	1.5825	0.911626	0.7825	174.558	1.5825	237.137
		0.784167	-3.24858	1.58417	29.3297	0.784167	-0.80268	1.58417	0.542989	0.784167	181.103	1.58417	237.86
		0.785833	-3.04822	1.58583	29.4223	0.785833	0.196762	1.58583	0.84725	0.785833	174.656	1.58583	235.922
		0.7875	-6.5703	1.5875	29.2384	0.7875	-3.74046	1.5875	1.04641	0.7875	173.669	1.5875	236.15
		0.789167	-5.52464	1.58917	29.9424	0.789167	2.38426	1.58917	0.617294	0.789167	177.268	1.58917	236.066
		0.790833	-2.37434	1.59083	30.0939	0.790833	9.67374	1.59083	0.956926	0.790833	183.074	1.59083	234.763
		0.7925	0.00806427	1.5925	31.1017	0.7925	6.59139	1.5925	0.753178	0.7925	177.32	1.5925	232.966
		0.794167	-4.38811	1.59417	31.3591	0.794167	-1.33187	1.59417	1.35606	0.794167	181.938	1.59417	230.78
		0.795833	-5.95559	1.59583	32.2736	0.795833	4.41099	1.59583	1.57967	0.795833	187.1	1.59583	231.725
		0.7975	-2.43551	1.5975	32.3723	0.7975	3.80241	1.5975	1.28638	0.7975	182.005	1.5975	230.467
		0.799167	-5.57278	1.59917	34.4295	0.799167	-1.13689	1.59917	0.114864	0.799167	181.22	1.59917	231.938
		0.800833	-5.52639	1.60083	35.8341	0.800833	-0.22977	1.60083	-0.123161	0.800833	195.288	1.60083	232.476
		0.8025	-0.914062	1.6025	36.1233	0.8025	7.58678	1.6025	-0.0991341	0.8025	176.26	1.6025	231.275
		0.804167	-1.75566	1.60417	36.8577	0.804167	2.06867	1.60417	-0.221444	0.804167	173.683	1.60417	232.018
		0.805833	-4.08558	1.60583	36.3054	0.805833	16.0901	1.60583	-0.0166336	0.805833	251.294	1.60583	232.619
		0.8075	-2.35741	1.6075	35.9217	0.8075	7.84471	1.6075	0.164915	0.8075	179.535	1.6075	233.206
		0.809167	12.3241	1.60917	35.4497	0.809167	11.5358	1.60917	0.185676	0.809167	181.602	1.60917	234.678
		0.810833	10.3308	1.61083	35.8191	0.810833	8.06996	1.61083	-0.313561	0.810833	189.914	1.61083	235.369
		0.8125	1.57558	1.6125	35.8693	0.8125	-2.54213	1.6125	-1.18719	0.8125	190.928	1.6125	235.161
		0.814167	-2.73926	1.61417	36.7616	0.814167	-4.42344	1.61417	-0.543549	0.814167	175.795	1.61417	236.559
		0.815833	-0.502312	1.61583	34.3653	0.815833	2.29571	1.61583	-0.223106	0.815833	184.764	1.61583	233.494
		0.8175	-9.00797	1.6175	33.7731	0.8175	-2.16553	1.6175	0.0395355	0.8175	179.883	1.6175	232.768
		0.819167	-0.294037	1.61917	33.9582	0.819167	-0.8568	1.61917	-0.172063	0.819167	179.337	1.61917	233.09
		0.820833	-0.907448	1.62083	34.8108	0.820833	3.82607	1.62083	0.131537	0.820833	184.168	1.62083	232.818
		0.8225	-6.14339	1.6225	35.3931	0.8225	-5.45657	1.6225	0.888503	0.8225	182.502	1.6225	238.813
		0.824167	1.58204	1.62417	35.8703	0.824167	5.26367	1.62417	2.3078	0.824167	184.02	1.62417	242.022
		0.825833	0.467316	1.62583	36.2956	0.825833	9.40955	1.62583	2.5148	0.825833	198.883	1.62583	243.886
		0.8275	0.920921	1.6275	36.4424	0.8275	-4.65868	1.6275	2.33118	0.8275	212.538	1.6275	243.927
		0.829167	-0.763512	1.62917	36.1303	0.829167	-7.29938	1.62917	2.7861	0.829167	186.178	1.62917	244.712
		0.830833	-0.589226	1.63083	35.8325	0.830833	12.3499	1.63083	2.65566	0.830833	182.923	1.63083	244.259
		0.8325	-2.35005	1.6325	36.5965	0.8325	26.7133	1.6325	3.12317	0.8325	187.859	1.6325	245.471
		0.834167	3.74639	1.63417	36.6469	0.834167	4.56638	1.63417	3.33288	0.834167	186.36	1.63417	245.462
		0.835833	5.89624	1.63583	37.2199	0.835833	-4.02441	1.63583	4.14099	0.835833	201.335	1.63583	246.025
		0.8375	9.09061	1.6375	35.3205	0.8375	5.994	1.6375	4.87237	0.8375	193.258	1.6375	246.838
		0.839167	0.733772	1.63917	35.2796	0.839167	9.83297	1.63917	3.77269	0.839167	190.402	1.63917	241.049
		0.840833	-1.22445	1.64083	34.9346	0.840833	3.87665	1.64083	1.90251	0.840833	205.542	1.64083	237.734
		0.8425	-4.97189	1.6425	34.2078	0.8425	12.385	1.6425	1.67479	0.8425	189.729	1.6425	236.614
		0.844167	1.80409	1.64417	34.0588	0.844167	12.0161	1.64417	1.52474	0.844167	222.216	1.64417	236.158
		0.845833	16.8107	1.64583	33.6715	0.845833	29.326	1.64583	2.05708	0.845833	190.464	1.64583	234.878
		0.8475	-5.2479	1.6475	34.3555	0.8475	21.115	1.6475	1.89896	0.8475	191.262	1.6475	234.848
		0.849167	-6.27343	1.64917	34.1894	0.849167	24.9921	1.64917	1.32903	0.849167	201.621	1.64917	234.34
		0.850833	-2.09995	1.65083	34.3354	0.850833	20.6192	1.65083	1.47375	0.850833	188.7	1.65083	235.278
		0.8525	-2.02151	1.6525	33.7137	0.8525	24.5405	1.6525	1.12263	0.8525	201.748	1.6525	235.316
		0.854167	-3.14956	1.65417	34.1189	0.854167	25.1956	1.65417	0.228704	0.854167	198.805	1.65417	238.171
		0.855833	5.85074	1.65583	34.0995	0.855833	21.907	1.65583	1.26048	0.855833	215.021	1.65583	237.524
		0.8575	-1.79258	1.6575	34.6318	0.8575	6.33642	1.6575	2.47552	0.8575	202.093	1.6575	238.624
		0.859167	7.73263	1.65917	34.8844	0.859167	0.707474	1.65917	3.64407	0.859167	187.756	1.65917	237.771
		0.860833	1.6109	1.66083	34.6334	0.860833	9.52782	1.66083	3.63884	0.860833	205.236	1.66083	238.163
		0.8625	5.99164	1.6625	35.7587	0.8625	2.54959	1.6625	3.05962	0.8625	225.986	1.6625	245.434
		0.864167	-0.363152	1.66417	35.07	0.864167	4.32198	1.66417	2.89032	0.864167	198.678	1.66417	246.842
		0.865833	-7.26525	1.66583	34.7876	0.865833	-0.45645	1.66583	2.84072	0.865833	209.511	1.66583	248.341
		0.8675	-0.509262	1.6675	34.6615	0.8675	0.027298	1.6675	3.52045	0.8675	205.808	1.6675	248.064
		0.869167	5.87923	1.66917	35.1722	0.869167	3.86314	1.66917	4.47021	0.869167	198.171	1.66917	248.24
		0.870833	2.97133	1.67083	35.308	0.870833	0.752609	1.67083	4.79156	0.870833	200.97	1.67083	244.401
		0.8725	3.03265	1.6725	35.5839	0.8725	-0.63081	1.6725	4.18414	0.8725	209.455	1.6725	246.38
		0.874167	3.24082	1.67417	35.3516	0.874167	-2.36797	1.67417	3.07613	0.874167	209.818	1.67417	245.75
		0.875833	-6.36143	1.67583	35.0843	0.875833	1.98777	1.67583	2.00835	0.875833	201.155	1.67583	246.756
		0.8775	14.5994	1.6775	35.4996	0.8775	24.5237	1.6775	2.82532	0.8775	206.258	1.6775	248.104
		0.879167	0.847977	1.67917	34.6284	0.879167	2.07994	1.67917	3.45287	0.879167	191.361	1.67917	241.771
		0.880833	1.01073	1.68083	34.0133	0.880833	-3.77072	1.68083	4.3266	0.880833	204.656	1.68083	241.329
		0.8825	1.97569	1.6825	34.8649	0.8825	-4.36387	1.6825	4.07258	0.8825	207.697	1.6825	240.287
		0.884167	2.48188	1.68417	35.0075	0.884167	-1.64394	1.68417	2.84296	0.884167	201.23	1.68417	240.214
		0.885833	-1.40199	1.68583	34.8135	0.885833	0.926483	1.68583	1.7295	0.885833	200.595	1.68583	240.039
		0.8875	-5.87008	1.6875	35.2187	0.8875	-3.77024	1.6875	1.13912	0.8875	214.757	1.6875	241.097
		0.889167	-3.87697	1.68917	36.076	0.889167	-4.47019	1.68917	0.948303	0.889167	202.445	1.68917	240.982
		0.890833	3.49561	1.69083	36.087	0.890833	-2.74034	1.69083	1.21663	0.890833	203.621	1.69083	242.526
		0.8925	2.26638	1.6925	36.0735	0.8925	-4.18546	1.6925	0.788651	0.8925	199.629	1.6925	244.185
		0.894167	6.98515	1.69417	35.9399	0.894167	-0.22157	1.69417	0.701516	0.894167	204.402	1.69417	243.955
		0.895833	10.6952	1.69583	35.6006	0.895833	0.36438	1.69583	1.28948	0.895833	200	1.69583	244.302
		0.8975	4.84556	1.6975	36.4345	0.8975	-1.6392	1.6975	0.983288	0.8975	199.151	1.6975	244.172
		0.899167	3.45029	1.69917	35.8829	0.899167	7.37376	1.69917	1.24001	0.899167	201.093	1.69917	244.646
		0.900833	8.21043	1.70083	35.8448	0.900833	12.5782	1.70083	1.14632	0.900833	219.043	1.70083	244.503
		0.9025	4.42229	1.7025	36.5973	0.9025	3.65706	1.7025	1.00064	0.9025	212.036	1.7025	258.118
		0.904167	-4.42967	1.70417	36.9136	0.904167	2.85995	1.70417	1.29921	0.904167	216.71	1.70417	258.789
		0.905833	-1.2867	1.70583	36.3286	0.905833	11.4026	1.70583	1.23843	0.905833	222.786	1.70583	259.329
		0.9075	4.81849	1.7075	36.3031	0.9075	1.02742	1.7075	0.901034	0.9075	204.806	1.7075	259.295
		0.909167	4.53472	1.70917	36.5097	0.909167	0.174683	1.70917	1.56365	0.909167	204.684	1.70917	257.55
		0.910833	-1.75482	1.71083	37.2621	0.910833	5.65407	1.71083	0.916164	0.910833	206.491	1.71083	257.03
		0.9125	8.64304	1.7125	37.9566	0.9125	-3.18021	1.7125	-0.0896225	0.9125	202.525	1.7125	260.741
		0.914167	9.38465	1.71417	37.3726	0.914167	-1.10457	1.71417	-0.110165	0.914167	308.946	1.71417	261.408
		0.915833	0.348343	1.71583	37.6422	0.915833	9.24827	1.71583	-0.268569	0.915833	201.368	1.71583	262.911
		0.9175	3.27728	1.7175	37.9903	0.9175	15.9254	1.7175	-0.215319	0.9175	204.879	1.7175	265.28
		0.919167	0.426224	1.71917	37.4035	0.919167	11.8717	1.71917	0.125117	0.919167	200.912	1.71917	251.373
		0.920833	-4.21803	1.72083	37.5061	0.920833	4.6788	1.72083	0.552662	0.920833	204.355	1.72083	252.316
		0.9225	-3.48567	1.7225	37.2184	0.9225	-0.81198	1.7225	0.453117	0.9225	215.36	1.7225	251.321
		0.924167	5.60607	1.72417	37.9101	0.924167	0.237434	1.72417	0.817544	0.924167	207.901	1.72417	252.675
		0.925833	4.59081	1.72583	38.7277	0.925833	2.62119	1.72583	0.61975	0.925833	213.495	1.72583	255.418
		0.9275	-0.827583	1.7275	38.2952	0.9275	-1.60915	1.7275	0.430357	0.9275	203.358	1.7275	255.333
		0.929167	-1.92583	1.72917	38.2142	0.929167	-3.6558	1.72917	0.602828	0.929167	206.04	1.72917	252.09
		0.930833	-2.97746	1.73083	39.0659	0.930833	6.02256	1.73083	0.611205	0.930833	203.914	1.73083	251.271
		0.9325	-2.06234	1.7325	38.644	0.9325	0.260437	1.7325	1.19833	0.9325	204.283	1.7325	249.71
		0.934167	0.569641	1.73417	38.4733	0.934167	3.35027	1.73417	1.84124	0.934167	211.402	1.73417	248.335
		0.935833	-1.02518	1.73583	39.1672	0.935833	1.47313	1.73583	1.36313	0.935833	223.792	1.73583	252.06
		0.9375	-1.5695	1.7375	38.7707	0.9375	0.217285	1.7375	0.414365	0.9375	219.651	1.7375	250.917
		0.939167	-0.316383	1.73917	39.2741	0.939167	-1.35207	1.73917	0.0682518	0.939167	212.968	1.73917	252.154
		0.940833	0.561455	1.74083	39.3958	0.940833	5.42313	1.74083	0.181704	0.940833	211.359	1.74083	254.682
		0.9425	2.02434	1.7425	39.2621	0.9425	-5.64854	1.7425	0.560145	0.9425	213.195	1.7425	253.138
		0.944167	-0.135239	1.74417	39.1893	0.944167	-5.25206	1.74417	0.921134	0.944167	217.227	1.74417	256.66
		0.945833	5.51082	1.74583	38.9951	0.945833	-4.35679	1.74583	0.136736	0.945833	219.275	1.74583	256.2
		0.9475	-2.26164	1.7475	38.9088	0.9475	6.94094	1.7475	0.184074	0.9475	218.418	1.7475	257.214
		0.949167	3.26511	1.74917	39.5109	0.949167	5.69245	1.74917	2.48107	0.949167	231.32	1.74917	256.762
		0.950833	-1.16106	1.75083	40.023	0.950833	6.99669	1.75083	3.016	0.950833	208.838	1.75083	257.536
		0.9525	-3.44315	1.7525	40.7928	0.9525	2.36067	1.7525	3.17525	0.9525	210.104	1.7525	254.595
		0.954167	-0.584213	1.75417	41.9564	0.954167	17.6453	1.75417	5.00483	0.954167	212.595	1.75417	254.872
		0.955833	5.74998	1.75583	43.1664	0.955833	10.2856	1.75583	6.36046	0.955833	206.645	1.75583	255.99
		0.9575	3.22532	1.7575	42.9107	0.9575	-2.15681	1.7575	6.21625	0.9575	216.724	1.7575	252.903
		0.959167	6.14752	1.75917	42.9052	0.959167	-2.09717	1.75917	5.95401	0.959167	205.375	1.75917	253.193
		0.960833	-1.60451	1.76083	43.315	0.960833	1.16006	1.76083	6.3567	0.960833	209.012	1.76083	250.102
		0.9625	0.125084	1.7625	44.6268	0.9625	2.35526	1.7625	6.74381	0.9625	286.896	1.7625	252.931
		0.964167	0.599411	1.76417	44.2105	0.964167	-1.9952	1.76417	6.55825	0.964167	214.971	1.76417	254.5
		0.965833	-3.32101	1.76583	44.3664	0.965833	5.26743	1.76583	3.47919	0.965833	214.53	1.76583	258.291
		0.9675	11.2756	1.7675	43.7659	0.9675	-3.6978	1.7675	2.35202	0.9675	337.083	1.7675	258.191
		0.969167	-7.26228	1.76917	43.0032	0.969167	-1.08794	1.76917	2.38068	0.969167	213.231	1.76917	258.176
		0.970833	-0.629669	1.77083	42.107	0.970833	-5.5111	1.77083	1.31127	0.970833	210.786	1.77083	257.64
		0.9725	-1.43106	1.7725	40.177	0.9725	-1.84942	1.7725	0.242981	0.9725	225.576	1.7725	255.796
		0.974167	4.60529	1.77417	40.5173	0.974167	-3.4409	1.77417	-0.015934	0.974167	221.037	1.77417	254.492
		0.975833	2.43032	1.77583	40.6797	0.975833	3.86767	1.77583	0.331774	0.975833	213.288	1.77583	253.763
		0.9775	-0.553146	1.7775	39.9766	0.9775	-1.25771	1.7775	-0.173251	0.9775	211.947	1.7775	254.51
		0.979167	7.12544	1.77917	40.8212	0.979167	3.30736	1.77917	0.148827	0.979167	221.065	1.77917	252.282
		0.980833	3.20631	1.78083	41.3715	0.980833	3.35175	1.78083	0.246281	0.980833	214.085	1.78083	250.438
		0.9825	2.50526	1.7825	41.4907	0.9825	-1.96389	1.7825	0.321595	0.9825	224.181	1.7825	248.142
		0.984167	6.36168	1.78417	41.2598	0.984167	-1.40734	1.78417	0.532842	0.984167	221.961	1.78417	248.64
		0.985833	7.1971	1.78583	40.9159	0.985833	-0.39105	1.78583	0.566222	0.985833	227.361	1.78583	250.356
		0.9875	-0.580719	1.7875	41.2182	0.9875	14.1535	1.7875	0.671888	0.9875	233.26	1.7875	254.402
		0.989167	6.11852	1.78917	42.0222	0.989167	4.37229	1.78917	0.738611	0.989167	220.307	1.78917	254.812
		0.990833	1.98975	1.79083	41.9788	0.990833	-0.00105	1.79083	1.26043	0.990833	204.344	1.79083	256.819
		0.9925	6.49599	1.7925	42.2462	0.9925	-1.98072	1.7925	0.855877	0.9925	307.896	1.7925	256.123
		0.994167	-0.806206	1.79417	43.4335	0.994167	2.29311	1.79417	0.553848	0.994167	212.806	1.79417	255.308
		0.995833	3.83537	1.79583	42.4579	0.995833	2.05389	1.79583	1.02173	0.995833	223.105	1.79583	254.705
		0.9975	4.89313	1.7975	42.4716	0.9975	-1.92496	1.7975	1.71777	0.9975	234.15	1.7975	258.766
		0.999167	10.0501	1.79917	42.4572	0.999167	5.38243	1.79917	2.20267	0.999167	248.728	1.79917	258.644
		1.00083	9.67638	1.80083	43.4356	1.00083	6.62988	1.80083	4.94663	1.00083	245.505	1.80083	257.075
		1.0025	0.346916	1.8025	44.9932	1.0025	3.49098	1.8025	4.91383	1.0025	212.157	1.8025	255.157
		1.00417	2.33908	1.80417	45.2911	1.00417	1.90871	1.80417	5.56234	1.00417	231.37	1.80417	251.31
		1.00583	1.29344	1.80583	45.4765	1.00583	10.3201	1.80583	5.68806	1.00583	218.985	1.80583	253.274
		1.0075	2.91933	1.8075	46.5001	1.0075	1.40476	1.8075	5.36396	1.0075	221.104	1.8075	251.717
		1.00917	5.4856	1.80917	46.0901	1.00917	-1.6296	1.80917	5.11764	1.00917	211.032	1.80917	252.744
		1.01083	-0.214455	1.81083	45.8361	1.01083	-3.80608	1.81083	5.36443	1.01083	237.189	1.81083	253.695
		1.0125	12.8498	1.8125	45.4088	1.0125	-6.10928	1.8125	4.58268	1.0125	233.504	1.8125	254.162
		1.01417	10.3633	1.81417	45.0842	1.01417	-2.86095	1.81417	3.59191	1.01417	220.837	1.81417	250.216
		1.01583	18.4507	1.81583	45.0056	1.01583	3.87959	1.81583	3.38577	1.01583	222.892	1.81583	249.601
		1.0175	6.74413	1.8175	44.5991	1.0175	-3.80318	1.8175	0.67153	1.0175	219.545	1.8175	250.909
		1.01917	8.14759	1.81917	43.0477	1.01917	-4.67963	1.81917	0.4353	1.01917	217.684	1.81917	252.376
		1.02083	8.83208	1.82083	43.6493	1.02083	-4.75633	1.82083	0.355333	1.02083	227.099	1.82083	254.744
		1.0225	9.50954	1.8225	43.5376	1.0225	14.8321	1.8225	0.249853	1.0225	227.425	1.8225	255.223
		1.02417	1.8642	1.82417	42.9682	1.02417	0.768005	1.82417	0.412876	1.02417	218.502	1.82417	255.39
		1.02583	1.24413	1.82583	43.2292	1.02583	0.584442	1.82583	0.778546	1.02583	225.387	1.82583	259.259
		1.0275	0.173126	1.8275	43.5844	1.0275	11.7195	1.8275	1.52125	1.0275	231.707	1.8275	259.972
		1.02917	-0.0533371	1.82917	44.2221	1.02917	-0.83198	1.82917	1.52988	1.02917	279.385	1.82917	262.117
		1.03083	5.00745	1.83083	44.6373	1.03083	-2.94229	1.83083	1.50209	1.03083	250.221	1.83083	263.964
		1.0325	-1.66023	1.8325	45.9172	1.0325	-1.92034	1.8325	1.78872	1.0325	349.953	1.8325	269.227
		1.03417	8.78364	1.83417	46.1147	1.03417	-3.49442	1.83417	2.79995	1.03417	251.975	1.83417	269.24
		1.03583	6.62164	1.83583	46.1544	1.03583	0.551483	1.83583	3.95929	1.03583	235.037	1.83583	269.358
		1.0375	14.6616	1.8375	45.4916	1.0375	0.322067	1.8375	6.80851	1.0375	247.877	1.8375	268.295
		1.03917	3.20111	1.83917	45.7262	1.03917	-2.76311	1.83917	7.53207	1.03917	216.185	1.83917	265.883
		1.04083	4.0332	1.84083	45.312	1.04083	1.97323	1.84083	8.49031	1.04083	218.205	1.84083	265.245
		1.0425	10.0679	1.8425	45.4109	1.0425	2.12514	1.8425	9.46101	1.0425	232.763	1.8425	261.096
		1.04417	30.1901	1.84417	44.9928	1.04417	1.04221	1.84417	10.5088	1.04417	230.524	1.84417	261.479
		1.04583	16.4142	1.84583	44.7973	1.04583	2.86334	1.84583	12.0092	1.04583	231.835	1.84583	259.228
		1.0475	4.07241	1.8475	44.8108	1.0475	9.17069	1.8475	13.0247	1.0475	229.145	1.8475	256.799
		1.04917	5.56863	1.84917	43.7697	1.04917	4.0699	1.84917	13.53	1.04917	236.864	1.84917	251.538
		1.05083	2.74271	1.85083	43.9489	1.05083	3.3006	1.85083	13.6889	1.05083	217.647	1.85083	252.25
		1.0525	5.49062	1.8525	44.5169	1.0525	-2.65302	1.8525	14.409	1.0525	224.294	1.8525	251.729
		1.05417	2.81367	1.85417	44.2207	1.05417	4.9936	1.85417	10.4212	1.05417	226.2	1.85417	251.068
		1.05583	4.46829	1.85583	44.5248	1.05583	13.3412	1.85583	9.33672	1.05583	215.537	1.85583	251.224
		1.0575	5.90232	1.8575	44.9505	1.0575	4.94882	1.8575	8.47383	1.0575	219.93	1.8575	252.479
		1.05917	13.0436	1.85917	44.9178	1.05917	2.02053	1.85917	7.09226	1.05917	224.092	1.85917	252.254
		1.06083	5.22059	1.86083	44.7335	1.06083	-3.58199	1.86083	5.90327	1.06083	250.89	1.86083	250.584
		1.0625	4.13406	1.8625	44.9198	1.0625	5.04232	1.8625	4.98362	1.0625	241.697	1.8625	251.123
		1.06417	13.5801	1.86417	44.6485	1.06417	-2.48314	1.86417	4.08899	1.06417	239.076	1.86417	254.418
		1.06583	23.4493	1.86583	44.8462	1.06583	15.5659	1.86583	3.28471	1.06583	223.037	1.86583	255.853
		1.0675	6.72196	1.8675	45.2321	1.0675	0.747253	1.8675	2.47373	1.0675	220.479	1.8675	254.989
		1.06917	9.3213	1.86917	45.6628	1.06917	0.133026	1.86917	1.0453	1.06917	224.489	1.86917	262.044
		1.07083	2.87888	1.87083	46.0716	1.07083	1.51296	1.87083	1.93288	1.07083	228.385	1.87083	262.665
		1.0725	6.13446	1.8725	45.9829	1.0725	-1.71218	1.8725	3.24359	1.0725	229.039	1.8725	263.231
		1.07417	6.6571	1.87417	47.0947	1.07417	1.02554	1.87417	3.80622	1.07417	326.19	1.87417	264.174
		1.07583	3.64791	1.87583	47.3225	1.07583	5.5096	1.87583	4.45777	1.07583	274.252	1.87583	264.69
		1.0775	4.84363	1.8775	47.7702	1.0775	1.55577	1.8775	4.14906	1.0775	228.021	1.8775	268.499
		1.07917	2.54826	1.87917	47.8112	1.07917	7.29643	1.87917	3.50632	1.07917	228.389	1.87917	269.088
		1.08083	7.67833	1.88083	47.6828	1.08083	-3.52867	1.88083	3.21757	1.08083	231.627	1.88083	266.475
		1.0825	4.13869	1.8825	47.8823	1.0825	-3.8669	1.8825	3.9812	1.0825	226.563	1.8825	264.737
		1.08417	-4.68066	1.88417	48.2459	1.08417	5.23744	1.88417	3.53808	1.08417	222.14	1.88417	264.489
		1.08583	2.37997	1.88583	48.3417	1.08583	6.5433	1.88583	3.64929	1.08583	245.204	1.88583	257.859
		1.0875	2.90197	1.8875	48.0828	1.0875	35.3178	1.8875	3.06992	1.0875	229.537	1.8875	256.847
		1.08917	4.73653	1.88917	48.3307	1.08917	9.5607	1.88917	1.84553	1.08917	235.939	1.88917	256.335
		1.09083	6.73554	1.89083	47.7576	1.09083	15.3263	1.89083	1.01935	1.09083	224.196	1.89083	256.04
		1.0925	7.53669	1.8925	48.0778	1.0925	1.73885	1.8925	0.715277	1.0925	234.276	1.8925	256.642
		1.09417	8.03054	1.89417	49.2835	1.09417	2.13718	1.89417	0.529068	1.09417	240.105	1.89417	252.48
		1.09583	10.8808	1.89583	49.7106	1.09583	2.54368	1.89583	0.788017	1.09583	234.418	1.89583	252.418
		1.0975	5.13792	1.8975	50.5595	1.0975	-1.49081	1.8975	1.27272	1.0975	234.674	1.8975	252.934
		1.09917	6.63895	1.89917	50.1336	1.09917	-8.46088	1.89917	0.292142	1.09917	249.123	1.89917	254.417
		1.10083	41.7027	1.90083	49.7191	1.10083	-1.74107	1.90083	0.513073	1.10083	238.536	1.90083	254.995
		1.1025	11.1217	1.9025	49.6743	1.1025	1.79931	1.9025	-0.0666206	1.1025	226.875	1.9025	254.961
		1.10417	5.93075	1.90417	50.3506	1.10417	3.88069	1.90417	-0.456041	1.10417	230.671	1.90417	254.538
		1.10583	8.62582	1.90583	50.223	1.10583	5.06224	1.90583	0.122755	1.10583	226.394	1.90583	254.634
		1.1075	2.01151	1.9075	49.5602	1.1075	3.2362	1.9075	0.330939	1.1075	231.068	1.9075	253.472
		1.10917	5.70325	1.90917	48.9996	1.10917	0.186913	1.90917	0.358489	1.10917	232.161	1.90917	252.198
		1.11083	7.97346	1.91083	48.1056	1.11083	3.47608	1.91083	0.382641	1.11083	241.233	1.91083	253.183
		1.1125	8.51595	1.9125	47.4688	1.1125	8.09561	1.9125	0.739831	1.1125	238.259	1.9125	254.098
		1.11417	5.83836	1.91417	47.4664	1.11417	-0.20694	1.91417	0.241277	1.11417	243.64	1.91417	254.759
		1.11583	3.953	1.91583	48.6605	1.11583	2.71587	1.91583	0.328609	1.11583	239.801	1.91583	258.645
		1.1175	12.3061	1.9175	48.4703	1.1175	1.62362	1.9175	-0.128301	1.1175	221.922	1.9175	259.744
		1.11917	12.6812	1.91917	48.0517	1.11917	-1.90077	1.91917	0.0283333	1.11917	228.778	1.91917	260.492
		1.12083	5.22044	1.92083	47.4304	1.12083	-3.08925	1.92083	0.508894	1.12083	238.904	1.92083	261.76
		1.1225	5.87923	1.9225	46.9292	1.1225	2.5181	1.9225	0.870022	1.1225	240.997	1.9225	261.021
		1.12417	1.41998	1.92417	46.3409	1.12417	2.37701	1.92417	0.278326	1.12417	235.197	1.92417	261.183
		1.12583	10.5713	1.92583	46.7085	1.12583	56.6317	1.92583	0.166599	1.12583	242.344	1.92583	261.071
		1.1275	8.91198	1.9275	47.3155	1.1275	20.813	1.9275	1.02396	1.1275	246.933	1.9275	260.581
		1.12917	2.96794	1.92917	47.3232	1.12917	0.716133	1.92917	0.320342	1.12917	261.961	1.92917	259.322
		1.13083	5.70566	1.93083	47.3954	1.13083	1.92666	1.93083	0.544417	1.13083	230.94	1.93083	258.79
		1.1325	4.06744	1.9325	46.926	1.1325	8.79898	1.9325	0.812737	1.1325	244.314	1.9325	253.777
		1.13417	12.4489	1.93417	47.4329	1.13417	-1.45981	1.93417	1.91465	1.13417	242.163	1.93417	251.151
		1.13583	5.3465	1.93583	47.6105	1.13583	9.42724	1.93583	1.57827	1.13583	227.651	1.93583	250.122
		1.1375	5.9063	1.9375	47.6043	1.1375	-1.57482	1.9375	1.06172	1.1375	239.963	1.9375	251.956
		1.13917	22.5708	1.93917	48.2634	1.13917	-0.22319	1.93917	0.406251	1.13917	242.11	1.93917	253.133
		1.14083	6.40984	1.94083	49.0068	1.14083	-1.70686	1.94083	0.53158	1.14083	240.828	1.94083	253.154
		1.1425	8.8826	1.9425	49.5445	1.1425	-0.84358	1.9425	0.597764	1.1425	234.283	1.9425	254.67
		1.14417	7.30997	1.94417	49.3116	1.14417	1.53845	1.94417	-0.660752	1.14417	232.523	1.94417	255.387
		1.14583	7.36205	1.94583	49.5075	1.14583	-1.71274	1.94583	-0.449403	1.14583	234.032	1.94583	255.922
		1.1475	15.1628	1.9475	49.501	1.1475	2.67996	1.9475	-0.710481	1.1475	229.695	1.9475	256.494
		1.14917	4.51313	1.94917	49.4462	1.14917	10.1967	1.94917	-1.14006	1.14917	282.708	1.94917	256.856
		1.15083	4.75921	1.95083	50.6014	1.15083	4.98273	1.95083	-2.12	1.15083	231.502	1.95083	257.51
		1.1525	6.47836	1.9525	50.5801	1.1525	2.16772	1.9525	-1.74853	1.1525	233.403	1.9525	257.246
		1.15417	10.0237	1.95417	51.4386	1.15417	-1.13407	1.95417	-0.942365	1.15417	233.55	1.95417	254.061
		1.15583	9.45065	1.95583	51.5077	1.15583	-1.46842	1.95583	-0.229494	1.15583	247.73	1.95583	259.676
		1.1575	11.9471	1.9575	51.924	1.1575	-3.09995	1.9575	0.616042	1.1575	248.085	1.9575	260.424
		1.15917	6.0241	1.95917	51.5142	1.15917	6.34048	1.95917	1.51135	1.15917	270.892	1.95917	261.951
		1.16083	14.3558	1.96083	51.2913	1.16083	3.85298	1.96083	2.26149	1.16083	263.182	1.96083	262.779
		1.1625	8.75242	1.9625	51.4088	1.1625	-1.92027	1.9625	2.31596	1.1625	243.528	1.9625	262.997
		1.16417	4.59393	1.96417	51.5307	1.16417	-3.49093	1.96417	2.90107	1.16417	244.404	1.96417	262.937
		1.16583	7.51735	1.96583	50.9631	1.16583	-2.13148	1.96583	3.10905	1.16583	234.87	1.96583	263.446
		1.1675	7.61903	1.9675	49.6963	1.1675	5.72983	1.9675	3.51486	1.1675	289.476	1.9675	264.461
		1.16917	11.253	1.96917	50.1479	1.16917	-2.31102	1.96917	3.70293	1.16917	231.479	1.96917	266.225
		1.17083	8.35642	1.97083	50.262	1.17083	-0.55051	1.97083	3.48102	1.17083	233.636	1.97083	269.817
		1.1725	18.802	1.9725	50.3604	1.1725	-2.07111	1.9725	3.29487	1.1725	231.846	1.9725	273.115
		1.17417	31.8088	1.97417	51.2542	1.17417	-1.25913	1.97417	2.83765	1.17417	238.376	1.97417	275.674
		1.17583	15.8707	1.97583	52.0309	1.17583	-1.45197	1.97583	2.15986	1.17583	237.2	1.97583	273.379
		1.1775	10.8341	1.9775	52.1006	1.1775	1.67322	1.9775	1.99628	1.1775	233.113	1.9775	273.24
		1.17917	10.9573	1.97917	54.5567	1.17917	-2.60962	1.97917	1.94661	1.17917	266.435	1.97917	272.03
		1.18083	8.8606	1.98083	56.7632	1.18083	5.97334	1.98083	2.4197	1.18083	244.189	1.98083	271.094
		1.1825	12.6462	1.9825	57.8142	1.1825	-0.05141	1.9825	6.88266	1.1825	240.639	1.9825	271.419
		1.18417	18.2229	1.98417	58.4996	1.18417	7.28108	1.98417	8.96393	1.18417	263.149	1.98417	270.694
		1.18583	12.3527	1.98583	59.2862	1.18583	0.031433	1.98583	8.66394	1.18583	290.016	1.98583	270.381
		1.1875	10.2721	1.9875	59.7416	1.1875	4.33694	1.9875	8.18456	1.1875	271.3	1.9875	268.718
		1.18917	3.4673	1.98917	59.1028	1.18917	2.09063	1.98917	7.49101	1.18917	244.151	1.98917	260.236
		1.19083	8.19807	1.99083	58.093	1.19083	1.59747	1.99083	7.22448	1.19083	245.498	1.99083	257.535
		1.1925	32.0284	1.9925	57.4861	1.1925	-0.78089	1.9925	6.83024	1.1925	248.332	1.9925	257.167
		1.19417	26.6246	1.99417	57.5644	1.19417	5.11616	1.99417	6.78557	1.19417	248.066	1.99417	256.131
		1.19583	10.4577	1.99583	55.6035	1.19583	5.53153	1.99583	7.17706	1.19583	264.852	1.99583	256.53
		1.1975	14.9295	1.9975	54.2576	1.1975	0.173439	1.9975	6.83298	1.1975	273.275	1.9975	257.327
		1.19917	15.9122	1.99917	54.6211	1.19917	5.06843	1.99917	4.06588	1.19917	342.313	1.99917	256.857
		1.20083	9.79597	2.00083	54.0091	1.20083	11.0028	2.00083	1.54692	1.20083	295.396	2.00083	259.858
		1.2025	10.0233	2.0025	52.7281	1.2025	10.6776	2.0025	2.03219	1.2025	233.277	2.0025	259.173
		1.20417	6.69035	2.00417	53.7036	1.20417	7.52108	2.00417	1.9239	1.20417	239.474	2.00417	258.421
		1.20583	5.85651	2.00583	54.4073	1.20583	2.58046	2.00583	1.73352	1.20583	245.055	2.00583	257.894
		1.2075	14.6961	2.0075	54.3518	1.2075	-0.10798	2.0075	2.23327	1.2075	234.083	2.0075	257.496
		1.20917	9.79642	2.00917	54.4937	1.20917	3.15185	2.00917	4.48582	1.20917	237.844	2.00917	257.643
		1.21083	6.16406	2.01083	54.6012	1.21083	4.37669	2.01083	4.27176	1.21083	263.106	2.01083	257.694
		1.2125	7.02433	2.0125	55.0543	1.2125	5.63361	2.0125	3.56925	1.2125	231.392	2.0125	257.47
		1.21417	8.04209	2.01417	54.3641	1.21417	1.21398	2.01417	3.87153	1.21417	238.864	2.01417	257.798
		1.21583	17.5484	2.01583	54.0423	1.21583	-4.231	2.01583	2.55329	1.21583	325.282	2.01583	258.421
		1.2175	17.8583	2.0175	54.4522	1.2175	-1.19212	2.0175	3.45939	1.2175	274.333	2.0175	258.036
		1.21917	8.54333	2.01917	54.7966	1.21917	-0.18404	2.01917	3.3611	1.21917	234.52	2.01917	257.35
		1.22083	11.083	2.02083	53.0827	1.22083	60.5695	2.02083	3.48007	1.22083	255.632	2.02083	257.05
		1.2225	13.8112	2.0225	53.2019	1.2225	0.978813	2.0225	3.36905	1.2225	236.831	2.0225	258.878
		1.22417	10.6733	2.02417	53.2915	1.22417	-1.20857	2.02417	2.83538	1.22417	258.487	2.02417	262.089
		1.22583	11.3379	2.02583	53.5343	1.22583	-2.53279	2.02583	0.502696	1.22583	251.41	2.02583	263.543
		1.2275	6.9128	2.0275	53.4311	1.2275	3.32846	2.0275	2.4943	1.2275	234.274	2.0275	264.307
		1.22917	11.7402	2.02917	53.3574	1.22917	-0.40559	2.02917	3.03607	1.22917	234.628	2.02917	265.333
		1.23083	10.0583	2.03083	53.9859	1.23083	7.60194	2.03083	2.33606	1.23083	237.657	2.03083	265.601
		1.2325	11.5256	2.0325	54.6749	1.2325	2.77831	2.0325	1.7068	1.2325	245.736	2.0325	265.903
		1.23417	19.8039	2.03417	54.3206	1.23417	5.01312	2.03417	0.999109	1.23417	249.976	2.03417	269.02
		1.23583	20.7146	2.03583	54.4884	1.23583	0.061638	2.03583	0.933793	1.23583	236.295	2.03583	275.022
		1.2375	15.9865	2.0375	55.0886	1.2375	0.743736	2.0375	0.69999	1.2375	236.805	2.0375	275.008
		1.23917	7.16557	2.03917	54.9288	1.23917	2.5056	2.03917	1.94781	1.23917	243.925	2.03917	273.114
		1.24083	18.0368	2.04083	55.6306	1.24083	0.512337	2.04083	2.66562	1.24083	238.656	2.04083	270.265
		1.2425	16.453	2.0425	55.4048	1.2425	1.28379	2.0425	2.92316	1.2425	237.259	2.0425	269.289
		1.24417	10.6881	2.04417	55.8708	1.24417	2.91403	2.04417	1.74537	1.24417	240.237	2.04417	269.853
		1.24583	12.4585	2.04583	54.9247	1.24583	0.499634	2.04583	1.69936	1.24583	247.696	2.04583	269.591
		1.2475	18.1224	2.0475	55.1835	1.2475	5.17341	2.0475	1.52982	1.2475	241.359	2.0475	268.471
		1.24917	8.73505	2.04917	54.6276	1.24917	2.59529	2.04917	2.14985	1.24917	246.708	2.04917	269.095
		1.25083	9.42361	2.05083	54.3245	1.25083	1.44395	2.05083	1.8736	1.25083	239.555	2.05083	270.916
		1.2525	15.766	2.0525	55.0038	1.2525	4.52494	2.0525	1.70604	1.2525	270.904	2.0525	265.667
		1.25417	10.3997	2.05417	54.4689	1.25417	-1.02608	2.05417	1.90331	1.25417	300.264	2.05417	266.369
		1.25583	16.221	2.05583	54.3815	1.25583	-0.16606	2.05583	0.464801	1.25583	265.95	2.05583	265.844
		1.2575	15.004	2.0575	53.7497	1.2575	0.840645	2.0575	-0.0557556	1.2575	251.954	2.0575	265.152
		1.25917	17.2126	2.05917	53.2568	1.25917	-0.50699	2.05917	-0.0430824	1.25917	235.332	2.05917	265.762
		1.26083	12.1029	2.06083	53.8569	1.26083	-4.70708	2.06083	-0.977857	1.26083	246.012	2.06083	264.635
		1.2625	11.9947	2.0625	55.0056	1.2625	1.86291	2.0625	-1.1807	1.2625	249.686	2.0625	265.373
		1.26417	16.295	2.06417	54.1623	1.26417	2.32745	2.06417	-1.18944	1.26417	233.991	2.06417	266.24
		1.26583	16.751	2.06583	53.782	1.26583	4.39487	2.06583	-1.73728	1.26583	247.248	2.06583	264.514
		1.2675	11.9887	2.0675	53.5907	1.2675	-1.23796	2.0675	-1.29392	1.2675	269.943	2.0675	258.102
		1.26917	20.4746	2.06917	52.9843	1.26917	0.405594	2.06917	-0.934428	1.26917	294.348	2.06917	258.073
		1.27083	21.0756	2.07083	53.3217	1.27083	3.20671	2.07083	0.779171	1.27083	241.698	2.07083	258.191
		1.2725	11.6755	2.0725	53.5569	1.2725	1.0687	2.0725	1.58902	1.2725	243.304	2.0725	258.707
		1.27417	17.9598	2.07417	54.1032	1.27417	-1.73065	2.07417	1.39615	1.27417	250.839	2.07417	259.979
		1.27583	13.6394	2.07583	55.5213	1.27583	0.247078	2.07583	1.49575	1.27583	246.074	2.07583	259.261
		1.2775	15.17	2.0775	55.6548	1.2775	-2.39844	2.0775	1.79449	1.2775	239.399	2.0775	260.267
		1.27917	14.2603	2.07917	55.0825	1.27917	-4.04565	2.07917	3.00688	1.27917	240.754	2.07917	260.039
		1.28083	14.6946	2.08083	55.4888	1.28083	1.41357	2.08083	3.4498	1.28083	237.87	2.08083	262.347
		1.2825	20.1507	2.0825	55.824	1.2825	3.63551	2.0825	4.03774	1.2825	238.213	2.0825	262.722
		1.28417	18.5763	2.08417	57.8367	1.28417	5.06749	2.08417	3.67084	1.28417	252.333	2.08417	267.331
		1.28583	15.4898	2.08583	57.7255	1.28583	-3.45704	2.08583	3.06678	1.28583	245.604	2.08583	270.934
		1.2875	16.0907	2.0875	57.7963	1.2875	1.40559	2.0875	1.67661	1.2875	238.028	2.0875	273.761
		1.28917	15.9507	2.08917	58.6216	1.28917	2.18568	2.08917	1.87817	1.28917	244.851	2.08917	275.214
		1.29083	18.0095	2.09083	60.1973	1.29083	-1.24215	2.09083	1.75633	1.29083	238.353	2.09083	275.272
		1.2925	18.5871	2.0925	59.3769	1.2925	-2.22659	2.0925	1.7819	1.2925	240.099	2.0925	275.667
		1.29417	13.6596	2.09417	58.1246	1.29417	1.20667	2.09417	1.89479	1.29417	242.513	2.09417	274.243
		1.29583	13.9698	2.09583	58.2872	1.29583	0.551712	2.09583	0.74218	1.29583	244.333	2.09583	273.617
		1.2975	13.5584	2.0975	58.4365	1.2975	-0.93082	2.0975	0.631841	1.2975	244.254	2.0975	271.763
		1.29917	13.2816	2.09917	58.5949	1.29917	0.630791	2.09917	0.696284	1.29917	247.565	2.09917	271.391
		1.30083	11.2449	2.10083	57.2782	1.30083	4.60571	2.10083	1.03256	1.30083	259.082	2.10083	266.409
		1.3025	16.48	2.1025	57.92	1.3025	-0.65884	2.1025	1.02402	1.3025	239.84	2.1025	263.047
		1.30417	14.566	2.10417	57.5835	1.30417	1.1965	2.10417	0.59194	1.30417	244.153	2.10417	259.761
		1.30583	16.8549	2.10583	56.3409	1.30583	3.64824	2.10583	0.552469	1.30583	236.616	2.10583	258.35
		1.3075	14.1496	2.1075	55.0712	1.3075	2.57494	2.1075	6.01825	1.3075	246.862	2.1075	257.994
		1.30917	16.2729	2.10917	55.1673	1.30917	4.4922	2.10917	7.1813	1.30917	249.956	2.10917	258.672
		1.31083	11.6975	2.11083	55.7696	1.31083	6.60772	2.11083	7.08922	1.31083	240.473	2.11083	259.511
		1.3125	12.6803	2.1125	56.0633	1.3125	2.28521	2.1125	6.89361	1.3125	260.126	2.1125	259.327
		1.31417	15.0531	2.11417	56.727	1.31417	-0.29189	2.11417	6.66285	1.31417	248.613	2.11417	260.993
		1.31583	16.1823	2.11583	57.5058	1.31583	10.0195	2.11583	6.30342	1.31583	245.307	2.11583	263.461
		1.3175	23.4171	2.1175	58.5298	1.3175	5.38812	2.1175	5.95673	1.3175	249.17	2.1175	263.216
		1.31917	18.6898	2.11917	58.9407	1.31917	-1.11382	2.11917	6.2073	1.31917	265.354	2.11917	264.56
		1.32083	15.4876	2.12083	59.402	1.32083	-0.38853	2.12083	6.56487	1.32083	243.207	2.12083	265.162
		1.3225	12.1167	2.1225	60.0025	1.3225	0.215248	2.1225	6.37694	1.3225	247.006	2.1225	267.62
		1.32417	26.7184	2.12417	59.8897	1.32417	-3.48371	2.12417	1.36396	1.32417	240.199	2.12417	266.627
		1.32583	17.5605	2.12583	60.1687	1.32583	1.22116	2.12583	-0.0432518	1.32583	244.029	2.12583	266.397
		1.3275	20.9742	2.1275	60.1157	1.3275	-3.57598	2.1275	-0.091452	1.3275	239.348	2.1275	266.273
		1.32917	20.0804	2.12917	59.8014	1.32917	5.36575	2.12917	0.164821	1.32917	281.888	2.12917	265.493
		1.33083	17.0883	2.13083	58.972	1.33083	1.43481	2.13083	0.509974	1.33083	267.943	2.13083	263.818
		1.3325	21.6453	2.1325	58.1797	1.3325	1.92923	2.1325	1.1372	1.3325	244.54	2.1325	263.735
		1.33417	24.4937	2.13417	57.5832	1.33417	-0.22276	2.13417	1.90708	1.33417	251.319	2.13417	264.258
		1.33583	27.7256	2.13583	57.0149	1.33583	-2.68159	2.13583	1.77044	1.33583	248.027	2.13583	262.796
		1.3375	23.6295	2.1375	58.6294	1.3375	0.232262	2.1375	1.4539	1.3375	267.704	2.1375	263.305
		1.33917	16.0779	2.13917	59.6332	1.33917	2.41444	2.13917	1.54058	1.33917	247.533	2.13917	260.986
		1.34083	14.2555	2.14083	59.9639	1.34083	3.89726	2.14083	1.60368	1.34083	250.249	2.14083	261.784
		1.3425	21.3662	2.1425	59.7908	1.3425	0.447105	2.1425	1.58948	1.3425	262.832	2.1425	263.105
		1.34417	21.6932	2.14417	60.017	1.34417	-0.19295	2.14417	1.80179	1.34417	255.799	2.14417	263.919
		1.34583	15.4634	2.14583	60.1937	1.34583	-0.4958	2.14583	1.47231	1.34583	253.03	2.14583	266.907
		1.3475	22.1334	2.1475	60.1197	1.3475	-3.06905	2.1475	1.30768	1.3475	237.991	2.1475	266.61
		1.34917	18.9071	2.14917	60.2764	1.34917	-5.55602	2.14917	1.11529	1.34917	245.086	2.14917	264.765
		1.35083	19.0417	2.15083	60.347	1.35083	-4.03193	2.15083	0.554955	1.35083	247.361	2.15083	264.715
		1.3525	18.0169	2.1525	60.7797	1.3525	-2.36707	2.1525	1.13304	1.3525	258.154	2.1525	265.534
		1.35417	17.171	2.15417	59.117	1.35417	2.47403	2.15417	0.9777	1.35417	247.08	2.15417	265.088
		1.35583	26.4428	2.15583	59.1947	1.35583	3.85178	2.15583	1.00748	1.35583	270.32	2.15583	265.355
		1.3575	36.4446	2.1575	58.4768	1.3575	7.65655	2.1575	0.594025	1.3575	251.159	2.1575	264.329
		1.35917	25.0266	2.15917	58.8345	1.35917	12.4025	2.15917	0.446042	1.35917	246.386	2.15917	262.826
		1.36083	18.8675	2.16083	58.9012	1.36083	2.73148	2.16083	0.210777	1.36083	246.608	2.16083	262.805
		1.3625	21.4885	2.1625	59.7879	1.3625	28.3494	2.1625	0.625866	1.3625	243.002	2.1625	261.386
		1.36417	16.9339	2.16417	60.3036	1.36417	8.05992	2.16417	0.987685	1.36417	251.684	2.16417	261.078
		1.36583	18.5278	2.16583	59.8618	1.36583	2.37898	2.16583	0.657819	1.36583	240.379	2.16583	261.608
		1.3675	23.2095	2.1675	59.9958	1.3675	2.05692	2.1675	1.36487	1.3675	246.517	2.1675	261.474
		1.36917	18.11	2.16917	61.0117	1.36917	4.31186	2.16917	1.34233	1.36917	254.338	2.16917	260.517
		1.37083	14.0061	2.17083	60.915	1.37083	11.3448	2.17083	1.45081	1.37083	253.723	2.17083	260.663
		1.3725	17.9752	2.1725	60.0981	1.3725	-0.52621	2.1725	1.10569	1.3725	246.673	2.1725	261.087
		1.37417	17.4212	2.17417	60.8904	1.37417	0.059685	2.17417	1.00141	1.37417	248.267	2.17417	262.084
		1.37583	27.8008	2.17583	61.6569	1.37583	6.65842	2.17583	1.5043	1.37583	243.203	2.17583	263.369
		1.3775	17.5605	2.1775	61.4222	1.3775	3.57448	2.1775	1.52736	1.3775	248.972	2.1775	264.352
		1.37917	22.47	2.17917	60.4155	1.37917	-0.72893	2.17917	1.4162	1.37917	247.816	2.17917	263.862
		1.38083	20.1405	2.18083	60.4075	1.38083	1.65689	2.18083	0.546562	1.38083	239.106	2.18083	263.549
		1.3825	18.9559	2.1825	61.0624	1.3825	-3.67734	2.1825	0.804215	1.3825	254.025	2.1825	263.307
		1.38417	22.0268	2.18417	61.96	1.38417	5.56568	2.18417	-0.000900269	1.38417	257.142	2.18417	263.373
		1.38583	31.5923	2.18583	60.5488	1.38583	11.3954	2.18583	-0.231845	1.38583	254.278	2.18583	270.307
		1.3875	11.9746	2.1875	60.6521	1.3875	-0.11293	2.1875	-0.281395	1.3875	244.566	2.1875	271.068
		1.38917	19.7583	2.18917	61.0208	1.38917	-2.50069	2.18917	-0.31696	1.38917	250.546	2.18917	269.695
		1.39083	23.7945	2.19083	60.6772	1.39083	3.67779	2.19083	0.384617	1.39083	235.779	2.19083	269.471
		1.3925	30.1239	2.1925	60.1778	1.3925	9.82971	2.1925	-0.112123	1.3925	249.066	2.1925	268.329
		1.39417	19.0117	2.19417	60.5247	1.39417	5.4989	2.19417	1.18537	1.39417	244.678	2.19417	266.446
		1.39583	24.5091	2.19583	61.1129	1.39583	4.94547	2.19583	1.0748	1.39583	241.853	2.19583	266.816
		1.3975	21.9239	2.1975	61.2727	1.3975	-0.49559	2.1975	1.70012	1.3975	245.116	2.1975	267.895
		1.39917	22.4542	2.19917	61.4784	1.39917	0.952385	2.19917	1.48794	1.39917	251.565	2.19917	267.434
		1.40083	26.4305	2.20083	61.0106	1.40083	4.0484	2.20083	1.80106	1.40083	253.615	2.20083	267.377
		1.4025	23.3485	2.2025	61.3643	1.4025	18.9401	2.2025	2.05501	1.4025	242.735	2.2025	264.292
		1.40417	16.3091	2.20417	61.6042	1.40417	-1.47042	2.20417	2.33253	1.40417	247.493	2.20417	263.535
		1.40583	22.1229	2.20583	61.7156	1.40583	41.3704	2.20583	2.47672	1.40583	254.421	2.20583	265.493
		1.4075	22.9597	2.2075	61.9885	1.4075	1.47168	2.2075	2.41777	1.4075	247.947	2.2075	266.923
		1.40917	23.3923	2.20917	62.5127	1.40917	-1.19801	2.20917	3.30983	1.40917	265.958	2.20917	267.407
		1.41083	24.6348	2.21083	64.2364	1.41083	1.1718	2.21083	2.18963	1.41083	263.075	2.21083	268.288
		1.4125	25.7309	2.2125	63.3266	1.4125	-1.05969	2.2125	2.81743	1.4125	253.501	2.2125	268.293
		1.41417	20.6158	2.21417	63.6321	1.41417	4.56264	2.21417	5.7957	1.41417	259.569	2.21417	268.046
		1.41583	27.4588	2.21583	63.2929	1.41583	3.69698	2.21583	6.39662	1.41583	255.673	2.21583	268.436
		1.4175	20.9687	2.2175	62.2584	1.4175	2.70325	2.2175	5.74185	1.4175	257.738	2.2175	267.796
		1.41917	20.1337	2.21917	62.1821	1.41917	-1.36416	2.21917	5.10585	1.41917	262.732	2.21917	266.073
		1.42083	16.1606	2.22083	63.0452	1.42083	6.61407	2.22083	5.09087	1.42083	265.31	2.22083	267.145
		1.4225	27.1024	2.2225	62.9258	1.4225	3.96322	2.2225	5.12913	1.4225	256.746	2.2225	265.658
		1.42417	29.2616	2.22417	63.1761	1.42417	-4.22227	2.22417	4.48261	1.42417	256.494	2.22417	264.72
		1.42583	18.8576	2.22583	62.7706	1.42583	2.9567	2.22583	3.52521	1.42583	258.65	2.22583	265.563
		1.4275	20.8217	2.2275	62.1063	1.4275	0.87014	2.2275	3.03943	1.4275	238.48	2.2275	264.835
		1.42917	22.2988	2.22917	63.2509	1.42917	14.1867	2.22917	2.47242	1.42917	258.615	2.22917	265.196
		1.43083	20.5549	2.23083	63.704	1.43083	7.92744	2.23083	-0.176943	1.43083	260.397	2.23083	266.998
		1.4325	27.4921	2.2325	64.3587	1.4325	0.781143	2.2325	-0.580251	1.4325	243.325	2.2325	268.578
		1.43417	27.743	2.23417	65.6209	1.43417	8.47462	2.23417	-0.278387	1.43417	239.806	2.23417	269.007
		1.43583	23.4561	2.23583	66.7928	1.43583	0.25695	2.23583	0.360814	1.43583	253.867	2.23583	268.226
		1.4375	27.102	2.2375	66.9142	1.4375	2.8997	2.2375	0.544704	1.4375	257.468	2.2375	267.989
		1.43917	25.954	2.23917	67.0022	1.43917	-3.85895	2.23917	0.551154	1.43917	256.603	2.23917	269.071
		1.44083	34.8916	2.24083	65.8699	1.44083	4.57944	2.24083	0.373557	1.44083	247.532	2.24083	268.766
		1.4425	24.1386	2.2425	65.3712	1.4425	6.99565	2.2425	0.368726	1.4425	289.383	2.2425	267.838
		1.44417	21.6627	2.24417	64.8934	1.44417	17.8687	2.24417	0.798608	1.44417	255.351	2.24417	269.738
		1.44583	27.6682	2.24583	64.6421	1.44583	-0.54226	2.24583	0.861691	1.44583	244.853	2.24583	269.342
		1.4475	29.6509	2.2475	63.525	1.4475	-2.19021	2.2475	0.636609	1.4475	249.663	2.2475	268.478
		1.44917	18.1424	2.24917	63.863	1.44917	-5.40675	2.24917	0.625123	1.44917	257.605	2.24917	267.248
		1.45083	26.9893	2.25083	62.769	1.45083	-0.92857	2.25083	1.20401	1.45083	248.948	2.25083	267.513
		1.4525	41.3463	2.2525	61.9258	1.4525	11.4787	2.2525	1.08322	1.4525	255.401	2.2525	266.399
		1.45417	28.5034	2.25417	61.4074	1.45417	0.944298	2.25417	1.08658	1.45417	252.406	2.25417	265.85
		1.45583	29.4231	2.25583	61.1921	1.45583	-0.54809	2.25583	1.22615	1.45583	249.08	2.25583	264.935
		1.4575	41.2307	2.2575	61.6938	1.4575	4.99026	2.2575	2.00373	1.4575	246.359	2.2575	265.356
		1.45917	18.71	2.25917	61.7874	1.45917	4.13042	2.25917	4.2563	1.45917	251.901	2.25917	265.841
		1.46083	22.7047	2.26083	61.6057	1.46083	-3.45779	2.26083	4.65736	1.46083	255.913	2.26083	266.472
		1.4625	15.8374	2.2625	61.7103	1.4625	0.023712	2.2625	4.83634	1.4625	250.176	2.2625	266.995
		1.46417	28.9492	2.26417	61.3829	1.46417	-3.03849	2.26417	7.69869	1.46417	255.707	2.26417	276.788
		1.46583	24.4629	2.26583	60.0004	1.46583	2.54408	2.26583	7.20343	1.46583	261.182	2.26583	276.351
		1.4675	23.7207	2.2675	61.7438	1.4675	-0.57883	2.2675	6.95315	1.4675	242.387	2.2675	276.399
		1.46917	20.3504	2.26917	61.5205	1.46917	0.860748	2.26917	6.8857	1.46917	245.655	2.26917	276.977
		1.47083	23.3507	2.27083	61.3198	1.47083	0.323479	2.27083	6.77678	1.47083	248.789	2.27083	276.117
		1.4725	22.8343	2.2725	61.1844	1.4725	-0.07211	2.2725	6.65808	1.4725	251.393	2.2725	276.098
		1.47417	26.1537	2.27417	60.8085	1.47417	-5.24541	2.27417	6.47149	1.47417	249.516	2.27417	275.74
		1.47583	20.9744	2.27583	61.8404	1.47583	-2.37536	2.27583	4.29062	1.47583	249.038	2.27583	276.185
		1.4775	28.5159	2.2775	61.5601	1.4775	1.24681	2.2775	3.83991	1.4775	253.971	2.2775	275.19
		1.47917	28.6152	2.27917	61.8691	1.47917	8.25635	2.27917	3.67933	1.47917	252.489	2.27917	274.934
		1.48083	32.9316	2.28083	62.5342	1.48083	-0.46619	2.28083	-0.0942101	1.48083	250.921	2.28083	264.667
		1.4825	22.4324	2.2825	63.0637	1.4825	1.58113	2.2825	0.321991	1.4825	256.897	2.2825	265.618
		1.48417	26.9578	2.28417	61.965	1.48417	4.07958	2.28417	0.466912	1.48417	259.727	2.28417	265.959
		1.48583	22.991	2.28583	62.0965	1.48583	-0.00539	2.28583	0.179218	1.48583	262.74	2.28583	267.146
		1.4875	26.3711	2.2875	63.6695	1.4875	-4.63571	2.2875	-0.287652	1.4875	244.47	2.2875	268.121
		1.48917	29.8524	2.28917	64.5912	1.48917	-1.36652	2.28917	-0.236517	1.48917	265.058	2.28917	267.615
		1.49083	23.8517	2.29083	65.2699	1.49083	-1.1417	2.29083	-0.319301	1.49083	244.956	2.29083	267.842
		1.4925	26.7622	2.2925	65.4154	1.4925	-1.1335	2.2925	-0.211638	1.4925	253.643	2.2925	266.05
		1.49417	40.0374	2.29417	65.9818	1.49417	-4.28172	2.29417	-0.0711845	1.49417	254.501	2.29417	264.403
		1.49583	36.9373	2.29583	65.8451	1.49583	1.55096	2.29583	0.845371	1.49583	259.272	2.29583	264.088
		1.4975	22.8769	2.2975	65.8835	1.4975	0.086708	2.2975	2.09594	1.4975	256.246	2.2975	262.953
		1.49917	24.6734	2.29917	66.0619	1.49917	-1.72949	2.29917	2.73918	1.49917	253.348	2.29917	262.625
		1.50083	30.9272	2.30083	66.5366	1.50083	3.69347	2.30083	2.44539	1.50083	255.706	2.30083	262.244
		1.5025	29.0378	2.3025	66.5768	1.5025	2.63038	2.3025	2.1481	1.5025	255.837	2.3025	260.82
		1.50417	32.1529	2.30417	65.5066	1.50417	-0.51357	2.30417	2.43695	1.50417	249.285	2.30417	261.814
		1.50583	24.0287	2.30583	64.9445	1.50583	0.847954	2.30583	2.52309	1.50583	248.258	2.30583	263.267
		1.5075	23.4481	2.3075	65.4184	1.5075	2.23975	2.3075	2.41391	1.5075	275.867	2.3075	265.109
		1.50917	24.8795	2.30917	65.0678	1.50917	2.23118	2.30917	2.75585	1.50917	248.984	2.30917	266.508
		1.51083	38.2792	2.31083	64.3126	1.51083	1.74329	2.31083	2.47309	1.51083	250.136	2.31083	268.199
		1.5125	43.8468	2.3125	64.0317	1.5125	6.1381	2.3125	1.04175	1.5125	252.471	2.3125	268.81
		1.51417	42.4494	2.31417	64.1372	1.51417	1.3391	2.31417	0.431608	1.51417	297.418	2.31417	268.791
		1.51583	43.698	2.31583	63.7416	1.51583	-2.84991	2.31583	-0.13712	1.51583	273.539	2.31583	269.648
		1.5175	33.8961	2.3175	63.9354	1.5175	1.39016	2.3175	-0.0347923	1.5175	256.84	2.3175	269.803
		1.51917	38.137	2.31917	64.2799	1.51917	15.3199	2.31917	0.985902	1.51917	249.99	2.31917	270.354
		1.52083	26.8832	2.32083	64.1343	1.52083	2.10999	2.32083	1.13926	1.52083	249.676	2.32083	271.305
		1.5225	26.7894	2.3225	64.4408	1.5225	-0.46751	2.3225	1.52175	1.5225	254.275	2.3225	271.862
		1.52417	31.567	2.32417	63.9814	1.52417	0.760513	2.32417	1.63094	1.52417	271.771	2.32417	269.958
		1.52583	25.6942	2.32583	64.3082	1.52583	8.87033	2.32583	0.957485	1.52583	244.95	2.32583	271.061
		1.5275	26.9956	2.3275	64.9883	1.5275	-0.11661	2.3275	0.850739	1.5275	247.284	2.3275	270.926
		1.52917	24.3906	2.32917	64.5462	1.52917	-1.63119	2.32917	1.08896	1.52917	248.515	2.32917	271.757
		1.53083	36.155	2.33083	64.4983	1.53083	-1.70612	2.33083	1.11609	1.53083	250.062	2.33083	273.631
		1.5325	40.9402	2.3325	66.0643	1.5325	0.043999	2.3325	0.551642	1.5325	254.201	2.3325	273.184
		1.53417	28.5288	2.33417	65.7251	1.53417	-2.22562	2.33417	0.106052	1.53417	259.07	2.33417	273.75
		1.53583	34.8677	2.33583	65.7349	1.53583	4.35429	2.33583	-0.36253	1.53583	256.319	2.33583	273.524
		1.5375	31.8669	2.3375	66.1892	1.5375	-0.83209	2.3375	-0.404134	1.5375	265.649	2.3375	271.711
		1.53917	22.7354	2.33917	65.9876	1.53917	-0.20782	2.33917	-0.580209	1.53917	260.4	2.33917	271
		1.54083	25.4787	2.34083	66.2452	1.54083	-1.97117	2.34083	-0.017942	1.54083	249.094	2.34083	272.15
		1.5425	23.3903	2.3425	66.3124	1.5425	2.69954	2.3425	0.482322	1.5425	261.255	2.3425	270.87
		1.54417	29.4693	2.34417	66.8255	1.54417	3.42321	2.34417	0.620081	1.54417	258.419	2.34417	269.68
		1.54583	27.5953	2.34583	67.4826	1.54583	-0.14075	2.34583	0.554127	1.54583	251.297	2.34583	269.449
		1.5475	26.8337	2.3475	67.6309	1.5475	1.45736	2.3475	0.631386	1.5475	247.904	2.3475	267.714
		1.54917	26.6691	2.34917	66.7411	1.54917	2.26667	2.34917	0.800392	1.54917	244.324	2.34917	267.554
		1.55083	34.3398	2.35083	66.711	1.55083	-0.56687	2.35083	0.960223	1.55083	265.092	2.35083	267.173
		1.5525	38.0001	2.3525	69.3234	1.5525	2.48385	2.3525	0.454832	1.5525	265.987	2.3525	267.567
		1.55417	33.1707	2.35417	69.0933	1.55417	-1.0892	2.35417	0.346104	1.55417	252.202	2.35417	266.616
		1.55583	26.0005	2.35583	69.5894	1.55583	-1.35004	2.35583	0.105884	1.55583	250.351	2.35583	266.361
		1.5575	39.2029	2.3575	69.7742	1.5575	6.50791	2.3575	2.37238	1.5575	289.556	2.3575	264.968
		1.55917	29.947	2.35917	69.4661	1.55917	6.62201	2.35917	2.24543	1.55917	276.711	2.35917	264.622
		1.56083	31.8237	2.36083	69.1616	1.56083	-3.51917	2.36083	1.96589	1.56083	263.838	2.36083	264.925
		1.5625	26.7215	2.3625	68.9025	1.5625	0.44725	2.3625	2.45033	1.5625	259.905	2.3625	263.819
		1.56417	28.177	2.36417	69.2742	1.56417	-0.28832	2.36417	2.33712	1.56417	249.43	2.36417	264.98
		1.56583	34.8439	2.36583	69.3026	1.56583	3.79308	2.36583	2.40218	1.56583	262.688	2.36583	265.225
		1.5675	27.2362	2.3675	69.2727	1.5675	2.90363	2.3675	3.06784	1.5675	262.827	2.3675	265.251
		1.56917	25.8448	2.36917	66.7575	1.56917	-2.9287	2.36917	3.16819	1.56917	260.878	2.36917	264.97
		1.57083	32.2531	2.37083	69.3605	1.57083	-1.24121	2.37083	3.1161	1.57083	259.425	2.37083	266.838
		1.5725	26.3876	2.3725	69.7991	1.5725	3.91515	2.3725	3.3022	1.5725	259.73	2.3725	266.567
		1.57417	32.775	2.37417	70.0285	1.57417	-3.69976	2.37417	1.02562	1.57417	252.978	2.37417	271.529
		1.57583	29.0046	2.37583	69.3125	1.57583	1.13879	2.37583	0.910083	1.57583	261.287	2.37583	281.745
		1.5775	28.3473	2.3775	68.6052	1.5775	-0.48628	2.3775	1.28169	1.5775	258.715	2.3775	283.851
		1.57917	29.3856	2.37917	69.0233	1.57917	1.81999	2.37917	2.52294	1.57917	256.765	2.37917	282.845
		1.58083	30.5893	2.38083	68.658	1.58083	-2.03756	2.38083	2.88606	1.58083	256.05	2.38083	282.369
		1.5825	32.5929	2.3825	68.6849	1.5825	9.73222	2.3825	2.88537	1.5825	245.397	2.3825	281.907
		1.58417	26.1166	2.38417	69.4081	1.58417	-0.78274	2.38417	4.13902	1.58417	285.312	2.38417	282.813
		1.58583	26.7712	2.38583	70.687	1.58583	0.113899	2.38583	4.3164	1.58583	264.981	2.38583	282.21
		1.5875	30.4142	2.3875	68.1356	1.5875	0.750351	2.3875	4.35499	1.5875	253.07	2.3875	280.55
		1.58917	33.427	2.38917	69.028	1.58917	-0.37597	2.38917	4.29567	1.58917	245.733	2.38917	281.316
		1.59083	34.2906	2.39083	69.1596	1.59083	-0.30344	2.39083	3.59543	1.59083	253.964	2.39083	277.16
		1.5925	39.0819	2.3925	70.0697	1.5925	-0.8987	2.3925	3.53255	1.5925	268.513	2.3925	267.327
		1.59417	30.9211	2.39417	70.569	1.59417	5.5425	2.39417	3.44117	1.59417	248.704	2.39417	265.856
		1.59583	38.5313	2.39583	70.5581	1.59583	4.05617	2.39583	1.65659	1.59583	260.334	2.39583	266.085
		1.5975	31.5756	2.3975	70.5789	1.5975	-4.97053	2.3975	1.46736	1.5975	268.855	2.3975	267.255
		1.59917	53.1655	2.39917	70.5772	1.59917	-1.9829	2.39917	1.32852	1.59917	276.359	2.39917	267.153
		1.60083	40.162	2.40083	70.2987	1.60083	-3.16299	2.40083	-0.278173	1.60083	267.844	2.40083	267.294
		1.6025	29.6639	2.4025	69.9319	1.6025	0.354172	2.4025	0.0782562	1.6025	383.935	2.4025	267.53
		1.60417	37.758	2.40417	70.5483	1.60417	-0.47275	2.40417	0.19484	1.60417	252.717	2.40417	267.248
		1.60583	27.9035	2.40583	69.3359	1.60583	1.67213	2.40583	-0.41478	1.60583	262.534	2.40583	267.233
		1.6075	30.4536	2.4075	68.8334	1.6075	1.51204	2.4075	-0.367416	1.6075	256.957	2.4075	268.102
		1.60917	34.3629	2.40917	68.7237	1.60917	-0.69109	2.40917	0.237701	1.60917	251.507	2.40917	269.34
		1.61083	34.6148	2.41083	69.8279	1.61083	0.550125	2.41083	0.498756	1.61083	273.546	2.41083	276.538
		1.6125	39.0328	2.4125	70.4567	1.6125	-4.68014	2.4125	0.969873	1.6125	249.879	2.4125	279.113
		1.61417	40.499	2.41417	73.1008	1.61417	1.4659	2.41417	1.91735	1.61417	248.563	2.41417	277.535
		1.61583	29.2025	2.41583	74.3397	1.61583	1.22153	2.41583	2.42781	1.61583	262.253	2.41583	276.943
		1.6175	34.24	2.4175	74.3908	1.6175	-0.53658	2.4175	1.98808	1.6175	257.508	2.4175	275.986
		1.61917	31.5144	2.41917	73.6155	1.61917	-1.76182	2.41917	1.25625	1.61917	255.511	2.41917	276.37
		1.62083	46.2848	2.42083	72.9734	1.62083	2.56325	2.42083	1.12945	1.62083	267.01	2.42083	278.663
		1.6225	33.7257	2.4225	72.8115	1.6225	9.2418	2.4225	1.4404	1.6225	287.792	2.4225	278.429
		1.62417	35.2263	2.42417	74.006	1.62417	15.705	2.42417	1.55131	1.62417	312.839	2.42417	277.368
		1.62583	38.6154	2.42583	74.0161	1.62583	1.37895	2.42583	1.04274	1.62583	266.916	2.42583	275.896
		1.6275	36.0834	2.4275	72.9955	1.6275	-1.2861	2.4275	1.59365	1.6275	262.577	2.4275	268.787
		1.62917	35.9117	2.42917	72.5708	1.62917	-0.13091	2.42917	2.58778	1.62917	306.928	2.42917	267.917
		1.63083	37.521	2.43083	70.4767	1.63083	0.161522	2.43083	1.99639	1.63083	263.21	2.43083	269.332
		1.6325	36.8418	2.4325	69.4511	1.6325	5.89662	2.4325	4.00982	1.6325	265.104	2.4325	269.895
		1.63417	34.7441	2.43417	70.1019	1.63417	1.56052	2.43417	4.64197	1.63417	253.212	2.43417	269.541
		1.63583	37.245	2.43583	70.7059	1.63583	6.31924	2.43583	5.11418	1.63583	243.306	2.43583	269.122
		1.6375	27.2902	2.4375	70.7763	1.6375	9.87713	2.4375	4.92424	1.6375	249.718	2.4375	267.345
		1.63917	33.3169	2.43917	71.2822	1.63917	-1.75502	2.43917	5.68771	1.63917	255.303	2.43917	267.19
		1.64083	31.7767	2.44083	70.3991	1.64083	-2.99689	2.44083	5.49598	1.64083	261.887	2.44083	267.853
		1.6425	31.3471	2.4425	70.7435	1.6425	-0.89821	2.4425	5.93233	1.6425	253.047	2.4425	269.651
		1.64417	34.5931	2.44417	70.8684	1.64417	-2.7866	2.44417	6.05129	1.64417	253.209	2.44417	268.954
		1.64583	32.0392	2.44583	70.7079	1.64583	5.19245	2.44583	5.44168	1.64583	249.369	2.44583	268.872
		1.6475	44.3614	2.4475	71.2978	1.6475	-1.41963	2.4475	4.70523	1.6475	254.107	2.4475	267.047
		1.64917	35.1804	2.44917	73.7769	1.64917	0.197319	2.44917	2.8229	1.64917	255.191	2.44917	269.54
		1.65083	36.2039	2.45083	74.3651	1.65083	3.00774	2.45083	1.97472	1.65083	251.336	2.45083	271.829
		1.6525	31.0278	2.4525	73.8014	1.6525	2.80805	2.4525	1.9921	1.6525	254.874	2.4525	271.577
		1.65417	31.3421	2.45417	74.0587	1.65417	0.937828	2.45417	2.55008	1.65417	250.125	2.45417	271.227
		1.65583	33.1229	2.45583	74.6039	1.65583	8.56274	2.45583	2.79184	1.65583	258.596	2.45583	275.179
		1.6575	37.1006	2.4575	75.3796	1.6575	9.15353	2.4575	4.25282	1.6575	261.233	2.4575	275.18
		1.65917	33.8722	2.45917	75.0295	1.65917	10.7873	2.45917	4.65156	1.65917	259.244	2.45917	273.677
		1.66083	32.0837	2.46083	75.8245	1.66083	-2.83894	2.46083	6.284	1.66083	255.16	2.46083	276.025
		1.6625	43.2919	2.4625	76.5351	1.6625	-0.59972	2.4625	5.61707	1.6625	259.656	2.4625	275.096
		1.66417	37.4749	2.46417	76.5429	1.66417	-3.11263	2.46417	5.88384	1.66417	265.174	2.46417	275.68
		1.66583	32.3559	2.46583	74.8462	1.66583	-0.29871	2.46583	5.47649	1.66583	263.829	2.46583	273.799
		1.6675	34.9425	2.4675	74.1905	1.6675	9.80502	2.4675	5.56493	1.6675	260.968	2.4675	272.822
		1.66917	36.1348	2.46917	76.2109	1.66917	12.3057	2.46917	6.15416	1.66917	268.166	2.46917	274.066
		1.67083	32.701	2.47083	75.0721	1.67083	4.15131	2.47083	5.72763	1.67083	273.435	2.47083	274.096
		1.6725	35.8818	2.4725	73.4549	1.6725	2.48851	2.4725	5.1001	1.6725	248.448	2.4725	270.742
		1.67417	34.7771	2.47417	72.9226	1.67417	-1.92654	2.47417	4.08821	1.67417	258.503	2.47417	269.989
		1.67583	31.1989	2.47583	73.55	1.67583	0.109459	2.47583	3.37398	1.67583	252.038	2.47583	269.412
		1.6775	36.2371	2.4775	73.3525	1.6775	5.33082	2.4775	1.0147	1.6775	320.536	2.4775	268.348
		1.67917	34.5798	2.47917	72.8587	1.67917	5.67574	2.47917	1.05528	1.67917	275.788	2.47917	270.527
		1.68083	31.3243	2.48083	72.4888	1.68083	5.62472	2.48083	1.06455	1.68083	248.493	2.48083	271.131
		1.6825	40.8712	2.4825	72.1846	1.6825	-2.83894	2.4825	1.25536	1.6825	266.396	2.4825	270.712
		1.68417	36.3694	2.48417	71.6761	1.68417	-2.49114	2.48417	1.91117	1.68417	266.719	2.48417	269.296
		1.68583	34.194	2.48583	69.7009	1.68583	1.17106	2.48583	1.28172	1.68583	313.753	2.48583	271.654
		1.6875	36.7537	2.4875	70.9748	1.6875	-1.75253	2.4875	1.17047	1.6875	320.261	2.4875	273.002
		1.68917	44.4545	2.48917	71.7138	1.68917	0.580391	2.48917	0.401373	1.68917	258.964	2.48917	273.276
		1.69083	34.8868	2.49083	71.6841	1.69083	0.756767	2.49083	0.0707253	1.69083	259.163	2.49083	272.827
		1.6925	31.0642	2.4925	71.8881	1.6925	-4.17037	2.4925	0.085202	1.6925	286.221	2.4925	272.823
		1.69417	34.9009	2.49417	71.4437	1.69417	4.45946	2.49417	-0.289843	1.69417	258.038	2.49417	271.95
		1.69583	31.1871	2.49583	71.55	1.69583	11.5554	2.49583	-0.0882179	1.69583	249.75	2.49583	270.947
		1.6975	39.663	2.4975	72.9351	1.6975	2.56276	2.4975	1.82514	1.6975	251.891	2.4975	271.059
		1.69917	35.3553	2.49917	73.0464	1.69917	-0.27167	2.49917	1.7329	1.69917	252.049	2.49917	271.376
		1.70083	35.9882	2.50083	72.7866	1.70083	-3.42813	2.50083	1.72469	1.70083	266.206	2.50083	271.896
		1.7025	41.719	2.5025	72.7385	1.7025	-0.28565	2.5025	2.39845	1.7025	258.576	2.5025	268.436
		1.70417	39.9173	2.50417	72.4777	1.70417	1.23307	2.50417	2.80451	1.70417	262.659	2.50417	268.95
		1.70583	38.6044	2.50583	72.4716	1.70583	-0.02735	2.50583	3.99327	1.70583	258.209	2.50583	269.269
		1.7075	34.6318	2.5075	72.1689	1.7075	-2.6172	2.5075	4.60779	1.7075	315.793	2.5075	270.906
		1.70917	33.1304	2.50917	72.3079	1.70917	2.45583	2.50917	5.18769	1.70917	313.069	2.50917	271.931
		1.71083	42.4244	2.51083	72.2836	1.71083	-2.01543	2.51083	5.72109	1.71083	257.907	2.51083	272.507
		1.7125	38.1325	2.5125	71.934	1.7125	1.49755	2.5125	5.44044	1.7125	262.313	2.5125	271.465
		1.71417	33.8227	2.51417	70.2909	1.71417	2.35734	2.51417	3.36959	1.71417	261.725	2.51417	272.579
		1.71583	38.0514	2.51583	70.1316	1.71583	-1.85571	2.51583	2.8518	1.71583	256.822	2.51583	272.106
		1.7175	39.469	2.5175	71.3436	1.7175	-2.89563	2.5175	2.37386	1.7175	269.019	2.5175	272.288
		1.71917	35.8516	2.51917	72.4038	1.71917	3.11871	2.51917	1.62635	1.71917	247.112	2.51917	272.244
		1.72083	40.9434	2.52083	72.5057	1.72083	5.50852	2.52083	1.85496	1.72083	266.969	2.52083	270.876
		1.7225	35.727	2.5225	73.078	1.7225	-1.0228	2.5225	1.05167	1.7225	255.572	2.5225	269.99
		1.72417	41.5485	2.52417	73.1317	1.72417	1.02707	2.52417	6.54906	1.72417	266.405	2.52417	268.013
		1.72583	41.3064	2.52583	72.9376	1.72583	0.47789	2.52583	6.7893	1.72583	273.154	2.52583	266.771
		1.7275	38.0993	2.5275	73.1384	1.7275	-3.90936	2.5275	6.91796	1.7275	250.808	2.5275	266.296
		1.72917	37.3228	2.52917	74.009	1.72917	3.22227	2.52917	7.6216	1.72917	249.577	2.52917	267.929
		1.73083	42.3394	2.53083	74.8408	1.73083	2.4411	2.53083	7.65821	1.73083	266.6	2.53083	266.281
		1.7325	33.8328	2.5325	76.0461	1.7325	4.01559	2.5325	7.83576	1.7325	253.882	2.5325	265.566
		1.73417	37.7618	2.53417	75.9325	1.73417	3.53339	2.53417	8.26241	1.73417	255.036	2.53417	264.588
		1.73583	42.7904	2.53583	75.2438	1.73583	-1.66233	2.53583	7.69261	1.73583	251.642	2.53583	265.036
		1.7375	36.9788	2.5375	75.0818	1.7375	-3.97916	2.5375	11.207	1.7375	260.397	2.5375	265.347
		1.73917	40.761	2.53917	74.4566	1.73917	-4.48393	2.53917	12.076	1.73917	261.722	2.53917	267.83
		1.74083	42.7658	2.54083	74.1762	1.74083	2.16159	2.54083	6.69944	1.74083	259.497	2.54083	269.062
		1.7425	39.9694	2.5425	73.8653	1.7425	4.2623	2.5425	6.3578	1.7425	261.914	2.5425	269.073
		1.74417	37.3711	2.54417	73.4438	1.74417	-0.29947	2.54417	5.8596	1.74417	265.477	2.54417	268.248
		1.74583	35.381	2.54583	73.1861	1.74583	-4.62171	2.54583	5.22372	1.74583	254.079	2.54583	266.357
		1.7475	41.476	2.5475	72.6087	1.7475	2.91447	2.5475	5.34233	1.7475	254.936	2.5475	266.415
		1.74917	39.854	2.54917	71.4623	1.74917	26.9856	2.54917	5.57585	1.74917	249.171	2.54917	267.757
		1.75083	42.8827	2.55083	70.6769	1.75083	8.88264	2.55083	5.01007	1.75083	253.251	2.55083	268.098
		1.7525	50.4886	2.5525	70.8287	1.7525	-0.06978	2.5525	5.61636	1.7525	263.285	2.5525	268.222
		1.75417	48.614	2.55417	71.231	1.75417	14.3166	2.55417	1.18367	1.75417	256.329	2.55417	267.518
		1.75583	52.8618	2.55583	71.8747	1.75583	9.07234	2.55583	0.479929	1.75583	246.31	2.55583	265.368
		1.7575	40.208	2.5575	72.7083	1.7575	0.719437	2.5575	-0.24684	1.7575	270.085	2.5575	265.28
		1.75917	39.9147	2.55917	73.0438	1.75917	1.63992	2.55917	-0.844605	1.75917	305.96	2.55917	266.591
		1.76083	41.4689	2.56083	73.5946	1.76083	3.72748	2.56083	-0.290993	1.76083	329.792	2.56083	270.974
		1.7625	48.4991	2.5625	73.8952	1.7625	-0.75065	2.5625	0.118781	1.7625	256.193	2.5625	281.485
		1.76417	37.313	2.56417	74.3542	1.76417	1.05885	2.56417	-0.171127	1.76417	258.154	2.56417	285.818
		1.76583	41.4132	2.56583	74.4159	1.76583	-3.805	2.56583	0.120798	1.76583	251.397	2.56583	285.566
		1.7675	36.8778	2.5675	74.6284	1.7675	-2.38899	2.5675	0.196266	1.7675	256.188	2.5675	285.947
		1.76917	42.861	2.56917	74.4251	1.76917	0.216782	2.56917	0.318301	1.76917	257.62	2.56917	287.184
		1.77083	39.6523	2.57083	74.7331	1.77083	3.62254	2.57083	1.03097	1.77083	251.553	2.57083	288.164
		1.7725	33.5622	2.5725	75.6345	1.7725	-1.61054	2.5725	0.86782	1.7725	255.971	2.5725	288.302
		1.77417	43.6108	2.57417	75.8266	1.77417	-1.86971	2.57417	0.936166	1.77417	267.056	2.57417	288.481
		1.77583	41.539	2.57583	75.7936	1.77583	5.117	2.57583	1.51876	1.77583	255.337	2.57583	288.905
		1.7775	34.4372	2.5775	75.7088	1.7775	-1.32278	2.5775	0.805633	1.7775	253.543	2.5775	284.265
		1.77917	56.9456	2.57917	75.617	1.77917	2.47013	2.57917	-0.219126	1.77917	259.064	2.57917	273.245
		1.78083	42.8157	2.58083	75.1916	1.78083	2.03339	2.58083	-0.44724	1.78083	266.972	2.58083	268.535
		1.7825	42.6057	2.5825	75.134	1.7825	-3.05186	2.5825	-0.455227	1.7825	255.456	2.5825	268.572
		1.78417	34.5683	2.58417	75.1231	1.78417	-0.27652	2.58417	-0.289652	1.78417	254.368	2.58417	268.513
		1.78583	39.4224	2.58583	75.675	1.78583	0.550583	2.58583	-0.823634	1.78583	249.765	2.58583	268.763
		1.7875	42.675	2.5875	75.8	1.7875	4.67919	2.5875	-0.416678	1.7875	266.825	2.5875	269.7
		1.78917	41.6025	2.58917	75.0414	1.78917	-0.94331	2.58917	-0.172348	1.78917	262.082	2.58917	270.16
		1.79083	43.1763	2.59083	74.9125	1.79083	3.34847	2.59083	-0.1654	1.79083	309.694	2.59083	271.9
		1.7925	44.2136	2.5925	74.6949	1.7925	1.07147	2.5925	-0.898584	1.7925	263.768	2.5925	274.185
		1.79417	46.3104	2.59417	76.3259	1.79417	-4.34306	2.59417	-0.526761	1.79417	260.626	2.59417	278.819
		1.79583	47.1896	2.59583	76.7261	1.79583	7.14898	2.59583	0.703207	1.79583	254.512	2.59583	279.957
		1.7975	42.9527	2.5975	76.4872	1.7975	8.99376	2.5975	1.28695	1.7975	261.538	2.5975	284.256
		1.79917	42.4609	2.59917	77.0272	1.79917	1.79712	2.59917	1.66609	1.79917	262.61	2.59917	284.448
		1.80083	44.353	2.60083	77.9874	1.80083	27.1631	2.60083	1.72208	1.80083	253.738	2.60083	284.409
		1.8025	54.9981	2.6025	77.4669	1.8025	0.222549	2.6025	2.33036	1.8025	257.611	2.6025	282.628
		1.80417	45.6541	2.60417	77.0129	1.80417	11.1643	2.60417	1.89742	1.80417	255.317	2.60417	281.857
		1.80583	43.4561	2.60583	76.6823	1.80583	0.31395	2.60583	1.68334	1.80583	260.664	2.60583	281.587
		1.8075	53.4125	2.6075	76.4744	1.8075	0.107414	2.6075	1.47418	1.8075	242.596	2.6075	283.175
		1.80917	40.1135	2.60917	75.726	1.80917	-1.3917	2.60917	2.06541	1.80917	252.904	2.60917	280.579
		1.81083	43.7704	2.61083	75.3877	1.81083	-1.87514	2.61083	1.96258	1.81083	274.123	2.61083	275.894
		1.8125	42.9164	2.6125	74.6691	1.8125	-0.6686	2.6125	2.00525	1.8125	262.187	2.6125	274.709
		1.81417	39.707	2.61417	74.8273	1.81417	-0.91389	2.61417	1.66	1.81417	263.896	2.61417	270.898
		1.81583	41.6746	2.61583	73.8683	1.81583	-0.26431	2.61583	0.897599	1.81583	262.789	2.61583	270.609
		1.8175	40.2882	2.6175	73.4774	1.8175	0.020737	2.6175	1.55366	1.8175	270.445	2.6175	272.227
		1.81917	39.4847	2.61917	74.1105	1.81917	-2.13976	2.61917	1.35324	1.81917	271.284	2.61917	271.413
		1.82083	51.67	2.62083	74.0988	1.82083	10.3646	2.62083	1.75893	1.82083	256.889	2.62083	270.743
		1.8225	42.339	2.6225	73.9919	1.8225	-0.74085	2.6225	1.59028	1.8225	267.716	2.6225	272.684
		1.82417	47.7179	2.62417	74.1419	1.82417	1.73765	2.62417	1.72671	1.82417	254.558	2.62417	274.665
		1.82583	42.7241	2.62583	74.6142	1.82583	2.265	2.62583	1.27087	1.82583	257.266	2.62583	273.86
		1.8275	47.3224	2.6275	73.4067	1.8275	5.55187	2.6275	1.0885	1.8275	253.33	2.6275	274.694
		1.82917	49.2934	2.62917	74.2455	1.82917	-0.58232	2.62917	0.533722	1.82917	265.993	2.62917	275.282
		1.83083	43.8584	2.63083	75.0677	1.83083	-1.1917	2.63083	3.04055	1.83083	269.468	2.63083	274.883
		1.8325	54.4743	2.6325	75.4603	1.8325	2.60195	2.6325	3.12105	1.8325	257.125	2.6325	274.846
		1.83417	42.2629	2.63417	74.758	1.83417	10.133	2.63417	2.49829	1.83417	257.632	2.63417	273.187
		1.83583	39.8813	2.63583	74.9204	1.83583	9.45367	2.63583	2.43215	1.83583	256.771	2.63583	275.806
		1.8375	45.0428	2.6375	75.3096	1.8375	38.8568	2.6375	2.50023	1.8375	265.187	2.6375	277.277
		1.83917	44.685	2.63917	76.3898	1.83917	6.49476	2.63917	2.88687	1.83917	273.795	2.63917	274.178
		1.84083	43.5758	2.64083	76.9548	1.84083	11.32	2.64083	2.82192	1.84083	263.269	2.64083	267.747
		1.8425	43.7126	2.6425	78.1859	1.8425	11.972	2.6425	2.95687	1.8425	259.826	2.6425	267.59
		1.84417	43.1412	2.64417	78.6413	1.84417	16.0302	2.64417	3.82543	1.84417	261.419	2.64417	267.775
		1.84583	47.3391	2.64583	78.3196	1.84583	14.4209	2.64583	4.61252	1.84583	255.342	2.64583	271.11
		1.8475	43.9932	2.6475	78.5848	1.8475	8.96403	2.6475	2.71272	1.8475	257.262	2.6475	271.948
		1.84917	44.0633	2.64917	78.8885	1.84917	7.65494	2.64917	2.75462	1.84917	251.108	2.64917	271.404
		1.85083	44.0546	2.65083	79.3087	1.85083	11.7219	2.65083	3.21906	1.85083	259.511	2.65083	272.662
		1.8525	45.5614	2.6525	79.1205	1.8525	16.6545	2.6525	3.1434	1.8525	262.306	2.6525	271.737
		1.85417	42.0808	2.65417	78.7635	1.85417	-1.02167	2.65417	2.24206	1.85417	261.953	2.65417	271.831
		1.85583	47.726	2.65583	77.9409	1.85583	-4.34969	2.65583	1.99463	1.85583	260.25	2.65583	275.805
		1.8575	47.8326	2.6575	77.9277	1.8575	2.69109	2.6575	2.26697	1.8575	259.513	2.6575	277.224
		1.85917	43.3863	2.65917	78.2225	1.85917	-1.84366	2.65917	2.19279	1.85917	261.22	2.65917	279.187
		1.86083	41.2978	2.66083	77.6767	1.86083	4.14034	2.66083	1.4548	1.86083	299.24	2.66083	281.748
		1.8625	49.2016	2.6625	77.4326	1.8625	5.22432	2.6625	0.663302	1.8625	273.055	2.6625	280.612
		1.86417	41.281	2.66417	76.6417	1.86417	0.017754	2.66417	-0.0294533	1.86417	276.415	2.66417	280.224
		1.86583	46.0395	2.66583	78.5512	1.86583	-0.38781	2.66583	-0.039402	1.86583	255.107	2.66583	280.996
		1.8675	47.9135	2.6675	78.0832	1.8675	3.61211	2.6675	-0.469433	1.8675	264.15	2.6675	280.032
		1.86917	49.8689	2.66917	79.798	1.86917	2.3702	2.66917	-0.434666	1.86917	307.684	2.66917	279.688
		1.87083	46.1683	2.67083	79.7342	1.87083	7.8541	2.67083	0.0543327	1.87083	285.542	2.67083	277.617
		1.8725	46.8396	2.6725	80.0002	1.8725	8.75747	2.6725	1.54733	1.8725	252.822	2.6725	273.8
		1.87417	58.9504	2.67417	79.9224	1.87417	8.31737	2.67417	5.0587	1.87417	255.169	2.67417	273.126
		1.87583	45.6639	2.67583	79.3949	1.87583	4.67189	2.67583	5.10293	1.87583	245.062	2.67583	270.906
		1.8775	45.7747	2.6775	80.2256	1.8775	1.05324	2.6775	5.05779	1.8775	256.332	2.6775	268.525
		1.87917	49.6124	2.67917	80.4195	1.87917	-1.20314	2.67917	4.96092	1.87917	263.916	2.67917	267.458
		1.88083	39.9968	2.68083	80.3378	1.88083	-2.86976	2.68083	5.39478	1.88083	256.867	2.68083	267.077
		1.8825	48.0339	2.6825	78.4462	1.8825	7.24857	2.6825	5.63951	1.8825	260.513	2.6825	266.78
		1.88417	51.5496	2.68417	79.2073	1.88417	-0.81915	2.68417	6.0537	1.88417	269.917	2.68417	266.586
		1.88583	50.827	2.68583	77.6877	1.88583	3.48235	2.68583	5.99033	1.88583	266.925	2.68583	266.533
		1.8875	43.5801	2.6875	79.0862	1.8875	2.06031	2.6875	6.34639	1.8875	258.754	2.6875	268.03
		1.88917	49.3182	2.68917	78.7237	1.88917	-3.48635	2.68917	7.29522	1.88917	265.54	2.68917	267.719
		1.89083	53.2197	2.69083	79.626	1.89083	0.055542	2.69083	3.82225	1.89083	251.15	2.69083	267.151
		1.8925	48.866	2.6925	78.8565	1.8925	1.63116	2.6925	3.8874	1.8925	268.234	2.6925	269.648
		1.89417	57.8316	2.69417	78.6042	1.89417	-0.80885	2.69417	3.90566	1.89417	253.38	2.69417	268.854
		1.89583	53.8835	2.69583	78.3686	1.89583	1.38635	2.69583	6.69124	1.89583	251.159	2.69583	268.227
		1.8975	48.4859	2.6975	78.2579	1.8975	1.97732	2.6975	6.65904	1.8975	257.561	2.6975	269.351
		1.89917	43.7747	2.69917	78.3471	1.89917	-2.55726	2.69917	6.48771	1.89917	260.622	2.69917	269.99
		1.90083	47.4047	2.70083	77.9904	1.90083	1.39016	2.70083	5.97138	1.90083	264.692	2.70083	269.531
		1.9025	50.3788	2.7025	77.3399	1.9025	-2.31458	2.7025	5.69231	1.9025	262.953	2.7025	268.972
		1.90417	50.3427	2.70417	76.9595	1.90417	-1.83389	2.70417	4.9751	1.90417	252.984	2.70417	267.599
		1.90583	48.042	2.70583	78.6799	1.90583	2.30161	2.70583	2.64815	1.90583	256.165	2.70583	267.871
		1.9075	46.5924	2.7075	77.1282	1.9075	2.13738	2.7075	2.74458	1.9075	256.938	2.7075	272.381
		1.90917	43.26	2.70917	78.1673	1.90917	1.90666	2.70917	2.33882	1.90917	259.507	2.70917	269.333
		1.91083	48.8915	2.71083	78.8876	1.91083	-0.56734	2.71083	2.38266	1.91083	248.29	2.71083	270.162
		1.9125	47.5156	2.7125	79.0785	1.9125	4.95825	2.7125	-0.414558	1.9125	248.988	2.7125	270.695
		1.91417	48.4619	2.71417	79.2976	1.91417	-3.00822	2.71417	-0.265655	1.91417	253.998	2.71417	271.615
		1.91583	55.7158	2.71583	79.1922	1.91583	-1.68394	2.71583	-1.15359	1.91583	253.628	2.71583	272.286
		1.9175	45.5028	2.7175	79.7875	1.9175	-3.17894	2.7175	-0.816047	1.9175	264.667	2.7175	272.794
		1.91917	46.1926	2.71917	81.5334	1.91917	-0.74824	2.71917	-0.320689	1.91917	248.653	2.71917	273.815
		1.92083	44.1296	2.72083	83.2828	1.92083	2.97172	2.72083	-0.072464	1.92083	261.459	2.72083	285.298
		1.9225	43.0294	2.7225	83.1976	1.9225	5.91289	2.7225	0.24047	1.9225	268.063	2.7225	286.449
		1.92417	40.7094	2.72417	83.9458	1.92417	-3.77959	2.72417	0.366694	1.92417	256.647	2.72417	282.081
		1.92583	46.9363	2.72583	83.5335	1.92583	0.789398	2.72583	0.852216	1.92583	266.557	2.72583	284.485
		1.9275	54.9616	2.7275	83.4567	1.9275	8.00623	2.7275	0.467182	1.9275	269.656	2.7275	285.546
		1.92917	47.5924	2.72917	83.446	1.92917	-2.07788	2.72917	1.13007	1.92917	267.502	2.72917	287.886
		1.93083	49.1839	2.73083	83.4127	1.93083	-0.76748	2.73083	1.42953	1.93083	268.123	2.73083	286.888
		1.9325	51.022	2.7325	82.7927	1.9325	0.999268	2.7325	2.92427	1.9325	269.631	2.7325	285.37
		1.93417	50.5717	2.73417	82.4524	1.93417	7.8402	2.73417	2.96625	1.93417	269.397	2.73417	285.031
		1.93583	47.969	2.73583	82.0762	1.93583	-4.1121	2.73583	3.42766	1.93583	258.516	2.73583	285.896
		1.9375	44.0677	2.7375	80.9	1.9375	-2.19376	2.7375	3.5618	1.9375	264.598	2.7375	276.401
		1.93917	49.6202	2.73917	80.057	1.93917	-0.64178	2.73917	3.28408	1.93917	264.804	2.73917	276.252
		1.94083	48.1432	2.74083	79.7502	1.94083	-2.52629	2.74083	2.74184	1.94083	256.228	2.74083	277.124
		1.9425	52.3135	2.7425	79.5279	1.9425	1.45123	2.7425	2.32828	1.9425	256.105	2.7425	275.196
		1.94417	52.632	2.74417	78.8912	1.94417	-4.57893	2.74417	2.4674	1.94417	260.312	2.74417	273.586
		1.94583	49.5522	2.74583	79.4139	1.94583	0.035606	2.74583	1.97932	1.94583	257.971	2.74583	270.889
		1.9475	49.1186	2.7475	79.4686	1.9475	-3.37826	2.7475	1.16422	1.9475	258.976	2.7475	270.304
		1.94917	50.4743	2.74917	81.4747	1.94917	-3.29654	2.74917	0.120856	1.94917	256.985	2.74917	270.964
		1.95083	62.1232	2.75083	81.7693	1.95083	-1.95917	2.75083	-0.0020668	1.95083	257.767	2.75083	272.972
		1.9525	47.7562	2.7525	81.034	1.9525	-0.39736	2.7525	-0.546688	1.9525	259.379	2.7525	271.451
		1.95417	52.6526	2.75417	79.6069	1.95417	5.86784	2.75417	-0.700061	1.95417	263.651	2.75417	269.817
		1.95583	50.311	2.75583	80.0169	1.95583	6.48693	2.75583	-0.666276	1.95583	254.329	2.75583	268.715
		1.9575	52.3068	2.7575	80.376	1.9575	5.92906	2.7575	0.254343	1.9575	259.423	2.7575	274.513
		1.95917	48.2153	2.75917	80.814	1.95917	10.4043	2.75917	3.2489	1.95917	260.347	2.75917	275.089
		1.96083	50.4027	2.76083	81.1989	1.96083	2.92249	2.76083	4.67779	1.96083	256.465	2.76083	275.126
		1.9625	50.7274	2.7625	81.9615	1.9625	0.580261	2.7625	4.63501	1.9625	268.834	2.7625	274.853
		1.96417	50.3381	2.76417	82.4831	1.96417	2.4729	2.76417	4.91321	1.96417	259.059	2.76417	274.752
		1.96583	44.7977	2.76583	81.3885	1.96583	-1.21684	2.76583	5.54935	1.96583	269.326	2.76583	274.579
		1.9675	49.4555	2.7675	81.382	1.9675	2.09895	2.7675	4.93437	1.9675	293.514	2.7675	273.399
		1.96917	52.2717	2.76917	80.8993	1.96917	1.48341	2.76917	5.11185	1.96917	273.605	2.76917	273.177
		1.97083	53.794	2.77083	81.3361	1.97083	3.6487	2.77083	5.23548	1.97083	265.424	2.77083	272.595
		1.9725	51.2945	2.7725	80.5241	1.9725	4.62545	2.7725	6.98651	1.9725	260.534	2.7725	272.673
		1.97417	61.2448	2.77417	80.8174	1.97417	1.35682	2.77417	6.85244	1.97417	256.041	2.77417	265.685
		1.97583	55.9831	2.77583	80.9378	1.97583	3.62648	2.77583	4.25511	1.97583	257.075	2.77583	265.166
		1.9775	51.0995	2.7775	80.0265	1.9775	1.28668	2.7775	2.885	1.9775	254.896	2.7775	268.398
		1.97917	75.2878	2.77917	79.0616	1.97917	0.083557	2.77917	2.71227	1.97917	262.789	2.77917	268.75
		1.98083	72.4033	2.78083	78.895	1.98083	7.20377	2.78083	3.05763	1.98083	259.042	2.78083	268.918
		1.9825	55.3077	2.7825	78.6338	1.9825	43.4128	2.7825	3.61475	1.9825	262.538	2.7825	268.495
		1.98417	56.3094	2.78417	78.3651	1.98417	22.9117	2.78417	4.21999	1.98417	261.034	2.78417	268.591
		1.98583	60.1379	2.78583	79.0339	1.98583	-1.5165	2.78583	3.92177	1.98583	262.166	2.78583	271.485
		1.9875	58.3477	2.7875	78.8485	1.9875	-1.1451	2.7875	3.93278	1.9875	267.161	2.7875	272.56
		1.98917	44.9068	2.78917	78.8521	1.98917	-2.31005	2.78917	1.98154	1.98917	247.696	2.78917	276.56
		1.99083	51.1465	2.79083	78.5308	1.99083	-1.30847	2.79083	1.64616	1.99083	247.603	2.79083	277.576
		1.9925	49.9144	2.7925	78.4975	1.9925	-0.31597	2.7925	1.90391	1.9925	252.762	2.7925	277.206
		1.99417	51.8825	2.79417	79.2744	1.99417	0.840004	2.79417	1.89533	1.99417	265.455	2.79417	274.285
		1.99583	55.6789	2.79583	79.4546	1.99583	3.99841	2.79583	1.63147	1.99583	281.963	2.79583	273.683
		1.9975	58.9446	2.7975	79.861	1.9975	3.76295	2.7975	1.58179	1.9975	260.202	2.7975	273.742
		1.99917	58.9419	2.79917	80.5146	1.99917	15.7419	2.79917	0.665542	1.99917	269.742	2.79917	274.018
		2.00083	50.1898	2.80083	81.0979	2.00083	-2.27794	2.80083	0.766226	2.00083	263.876	2.80083	273.872
		2.0025	47.3279	2.8025	80.2811	2.0025	3.33621	2.8025	1.18998	2.0025	252.402	2.8025	270.942
		2.00417	68.1029	2.80417	81.1812	2.00417	-2.22807	2.80417	1.1462	2.00417	253.229	2.80417	270.855
		2.00583	51.9437	2.80583	81.5947	2.00583	-4.21383	2.80583	1.09934	2.00583	252.641	2.80583	266.079
		2.0075	50.5912	2.8075	81.7997	2.0075	3.68906	2.8075	0.738466	2.0075	262.177	2.8075	264.962
		2.00917	51.333	2.80917	81.4669	2.00917	22.2095	2.80917	0.901762	2.00917	283.498	2.80917	265.518
		2.01083	52.9576	2.81083	81.2445	2.01083	-1.30064	2.81083	5.49812	2.01083	275.758	2.81083	265.07
		2.0125	60.2102	2.8125	80.9366	2.0125	-3.02663	2.8125	6.03756	2.0125	250.553	2.8125	269.507
		2.01417	52.0425	2.81417	80.7001	2.01417	6.78572	2.81417	6.0731	2.01417	256.111	2.81417	283.479
		2.01583	55.7238	2.81583	80.0212	2.01583	2.55946	2.81583	5.84305	2.01583	262.823	2.81583	283.108
		2.0175	54.2894	2.8175	80.9069	2.0175	6.78309	2.8175	5.75185	2.0175	259.391	2.8175	282.756
		2.01917	50.7713	2.81917	81.8662	2.01917	2.35333	2.81917	5.69776	2.01917	263.461	2.81917	285.226
		2.02083	50.9646	2.82083	82.8321	2.02083	-1.03843	2.82083	5.54753	2.02083	260.16	2.82083	284.424
		2.0225	53.1356	2.8225	83.1212	2.0225	-5.32394	2.8225	6.24892	2.0225	273.811	2.8225	285.644
		2.02417	51.4875	2.82417	83.1129	2.02417	-1.64766	2.82417	6.09979	2.02417	269.932	2.82417	286.542
		2.02583	53.7604	2.82583	83.7792	2.02583	-1.11734	2.82583	5.80045	2.02583	262.303	2.82583	286.155
		2.0275	51.9258	2.8275	83.9422	2.0275	18.6154	2.8275	1.38806	2.0275	269.983	2.8275	286.551
		2.02917	59.4734	2.82917	85.3738	2.02917	2.39103	2.82917	1.82712	2.02917	266.104	2.82917	283.413
		2.03083	58.3275	2.83083	85.9499	2.03083	-0.21434	2.83083	1.67225	2.03083	272.49	2.83083	269.052
		2.0325	62.6137	2.8325	87.4718	2.0325	-3.73315	2.8325	2.14707	2.0325	248.913	2.8325	270.38
		2.03417	50.7465	2.83417	86.1385	2.03417	-0.29385	2.83417	2.26308	2.03417	257.003	2.83417	268.952
		2.03583	52.4488	2.83583	86.8395	2.03583	1.70017	2.83583	2.3277	2.03583	259.169	2.83583	265.414
		2.0375	56.9672	2.8375	85.6101	2.0375	-3.37646	2.8375	2.5448	2.0375	256.552	2.8375	266.838
		2.03917	51.5375	2.83917	85.1771	2.03917	7.1543	2.83917	2.83454	2.03917	254.804	2.83917	268.693
		2.04083	58.5053	2.84083	85.7956	2.04083	5.53034	2.84083	3.08055	2.04083	261.673	2.84083	267.858
		2.0425	51.502	2.8425	85.9023	2.0425	1.45812	2.8425	2.46394	2.0425	293.547	2.8425	267.631
		2.04417	56.586	2.84417	85.3752	2.04417	6.83758	2.84417	2.48069	2.04417	258.67	2.84417	267.519
		2.04583	50.0127	2.84583	84.09	2.04583	1.93092	2.84583	2.46663	2.04583	252.11	2.84583	266.072
		2.0475	60.9153	2.8475	83.7282	2.0475	-1.90981	2.8475	2.16049	2.0475	253.754	2.8475	267.244
		2.04917	57.0546	2.84917	82.424	2.04917	2.46715	2.84917	1.73274	2.04917	257.499	2.84917	268.111
		2.05083	47.716	2.85083	81.7566	2.05083	-3.05632	2.85083	1.89855	2.05083	269.563	2.85083	273.491
		2.0525	59.2412	2.8525	81.1545	2.0525	0.024567	2.8525	1.96049	2.0525	253.184	2.8525	274.77
		2.05417	51.6183	2.85417	80.4378	2.05417	-1.40378	2.85417	2.1482	2.05417	271.574	2.85417	273.368
		2.05583	50.6632	2.85583	80.6789	2.05583	-7.23077	2.85583	1.13499	2.05583	254.409	2.85583	271.93
		2.0575	52.1879	2.8575	80.4584	2.0575	0.324776	2.8575	1.02669	2.0575	259.388	2.8575	272.566
		2.05917	46.5729	2.85917	79.5184	2.05917	1.58485	2.85917	1.23502	2.05917	270.613	2.85917	272.353
		2.06083	62.5865	2.86083	80.2416	2.06083	-2.51016	2.86083	1.11353	2.06083	264.511	2.86083	272.444
		2.0625	61.4999	2.8625	80.7691	2.0625	-0.09751	2.8625	0.411306	2.0625	266.595	2.8625	271.882
		2.06417	52.4822	2.86417	80.6885	2.06417	-1.99725	2.86417	0.52514	2.06417	254.127	2.86417	270.795
		2.06583	53.2515	2.86583	81.2699	2.06583	-3.01115	2.86583	1.7566	2.06583	260.121	2.86583	272.085
		2.0675	45.8032	2.8675	82.5851	2.0675	1.37722	2.8675	1.10452	2.0675	255.392	2.8675	269.919
		2.06917	53.1776	2.86917	81.6082	2.06917	3.6195	2.86917	0.645447	2.06917	249.809	2.86917	270.087
		2.07083	54.9925	2.87083	82.0735	2.07083	15.7322	2.87083	0.504173	2.07083	263.705	2.87083	270.219
		2.0725	53.0144	2.8725	82.1774	2.0725	0.867729	2.8725	0.654962	2.0725	262.971	2.8725	269.254
		2.07417	57.6511	2.87417	81.8911	2.07417	-1.60397	2.87417	0.469154	2.07417	279.44	2.87417	268.158
		2.07583	60.7538	2.87583	82.1964	2.07583	2.58093	2.87583	0.512312	2.07583	279.967	2.87583	269.651
		2.0775	63.922	2.8775	82.7484	2.0775	0.477173	2.8775	0.956866	2.0775	285.243	2.8775	268.888
		2.07917	55.7766	2.87917	82.3286	2.07917	12.0264	2.87917	1.42749	2.07917	266.676	2.87917	269.645
		2.08083	56.5454	2.88083	81.6854	2.08083	2.43192	2.88083	1.30086	2.08083	267.631	2.88083	269.458
		2.0825	56.604	2.8825	82.6115	2.0825	2.86833	2.8825	-0.0287903	2.0825	268.76	2.8825	266.103
		2.08417	65.9295	2.88417	82.7578	2.08417	-2.29183	2.88417	0.204244	2.08417	247.973	2.88417	263.582
		2.08583	52.0655	2.88583	83.7641	2.08583	-2.42104	2.88583	0.63896	2.08583	265.478	2.88583	263.41
		2.0875	55.7009	2.8875	85.028	2.0875	1.83048	2.8875	1.47273	2.0875	260.264	2.8875	263.109
		2.08917	61.2677	2.88917	84.948	2.08917	2.88333	2.88917	1.53381	2.08917	259.555	2.88917	263.358
		2.09083	73.4073	2.89083	84.6279	2.09083	-2.82237	2.89083	1.78366	2.09083	263.799	2.89083	263.695
		2.0925	52.5501	2.8925	85.2603	2.0925	2.83659	2.8925	1.98173	2.0925	265.618	2.8925	262.846
		2.09417	51.3985	2.89417	85.1166	2.09417	1.60605	2.89417	1.72334	2.09417	247.789	2.89417	264.147
		2.09583	57.4025	2.89583	85.2396	2.09583	0.500343	2.89583	1.55217	2.09583	259.551	2.89583	264.175
		2.0975	58.0384	2.8975	85.2525	2.0975	1.32852	2.8975	1.49924	2.0975	255.307	2.8975	265.032
		2.09917	58.1882	2.89917	84.1927	2.09917	3.51276	2.89917	1.75947	2.09917	263.024	2.89917	264.508
		2.10083	52.7629	2.90083	83.317	2.10083	1.07092	2.90083	1.88788	2.10083	262.88	2.90083	265.314
		2.1025	58.4837	2.9025	83.1421	2.1025	-2.50639	2.9025	1.72473	2.1025	252.687	2.9025	265.643
		2.10417	52.3352	2.90417	82.223	2.10417	-2.49036	2.90417	0.634292	2.10417	251.33	2.90417	266.186
		2.10583	48.842	2.90583	81.5941	2.10583	2.48862	2.90583	1.00684	2.10583	251.993	2.90583	266.049
		2.1075	60.7104	2.9075	91.4096	2.1075	51.8354	2.9075	0.9462	2.1075	264.772	2.9075	267.219
		2.10917	53.5108	2.90917	91.7045	2.10917	14.4671	2.90917	1.12637	2.10917	259.256	2.90917	267.554
		2.11083	57.4218	2.91083	91.1117	2.11083	0.685257	2.91083	1.13975	2.11083	251.157	2.91083	267.004
		2.1125	60.34	2.9125	91.0218	2.1125	-1.4558	2.9125	1.46789	2.1125	269.738	2.9125	267.656
		2.11417	64.6744	2.91417	91.3178	2.11417	-0.97903	2.91417	5.23869	2.11417	272.042	2.91417	266.88
		2.11583	65.9767	2.91583	90.5823	2.11583	-0.08161	2.91583	5.47095	2.11583	256.626	2.91583	267.626
		2.1175	63.0025	2.9175	92.0501	2.1175	-2.39594	2.9175	6.46286	2.1175	269.622	2.9175	267.348
		2.11917	62.5927	2.91917	92.4312	2.11917	-0.0007	2.91917	6.42081	2.11917	259.638	2.91917	266.49
		2.12083	56.9489	2.92083	92.5895	2.12083	1.08539	2.92083	6.43359	2.12083	261.692	2.92083	267.292
		2.1225	54.8465	2.9225	93.287	2.1225	0.609299	2.9225	6.61494	2.1225	281.085	2.9225	268.053
		2.12417	59.5822	2.92417	83.9816	2.12417	1.70567	2.92417	7.13879	2.12417	291.779	2.92417	270.123
		2.12583	56.3008	2.92583	83.4013	2.12583	0.394951	2.92583	7.27533	2.12583	262.061	2.92583	269.896
		2.1275	56.8924	2.9275	83.604	2.1275	0.203255	2.9275	7.26488	2.1275	262.291	2.9275	269.452
		2.12917	57.1969	2.92917	83.6431	2.12917	1.10693	2.92917	6.62691	2.12917	257.108	2.92917	268.636
		2.13083	56.3802	2.93083	83.5331	2.13083	2.4725	2.93083	2.64725	2.13083	260.297	2.93083	268.67
		2.1325	58.0534	2.9325	84.2401	2.1325	6.19064	2.9325	2.35487	2.1325	259.2	2.9325	268.867
		2.13417	57.0385	2.93417	82.9832	2.13417	5.30291	2.93417	1.22219	2.13417	259.978	2.93417	269.887
		2.13583	56.9093	2.93583	82.4419	2.13583	-1.36717	2.93583	1.35483	2.13583	260.278	2.93583	272.716
		2.1375	73.0942	2.9375	81.9481	2.1375	-2.07997	2.9375	1.46544	2.1375	263.534	2.9375	271.305
		2.13917	64.8839	2.93917	81.6197	2.13917	1.47608	2.93917	1.73057	2.13917	257.001	2.93917	270.756
		2.14083	62.8899	2.94083	81.6425	2.14083	2.33666	2.94083	1.35581	2.14083	256.772	2.94083	267.977
		2.1425	54.5692	2.9425	83.2297	2.1425	0.252945	2.9425	0.924174	2.1425	273.812	2.9425	267.936
		2.14417	59.1542	2.94417	82.7007	2.14417	2.32633	2.94417	0.994237	2.14417	254.808	2.94417	267.441
		2.14583	58.9646	2.94583	82.2387	2.14583	-2.18778	2.94583	1.375	2.14583	248.252	2.94583	267.276
		2.1475	55.6395	2.9475	82.3631	2.1475	0.826111	2.9475	2.46474	2.1475	257.788	2.9475	267.49
		2.14917	59.6206	2.94917	81.8839	2.14917	4.26676	2.94917	2.5657	2.14917	252.958	2.94917	269.558
		2.15083	57.7449	2.95083	81.8768	2.15083	-0.30042	2.95083	2.79401	2.15083	253.477	2.95083	269.046
		2.1525	61.2364	2.9525	81.3259	2.1525	4.41369	2.9525	2.7363	2.1525	251.267	2.9525	265.925
		2.15417	56.4671	2.95417	81.4146	2.15417	-3.63338	2.95417	2.71505	2.15417	257.506	2.95417	266.454
		2.15583	65.661	2.95583	81.8227	2.15583	1.77387	2.95583	1.61513	2.15583	255.837	2.95583	267.242
		2.1575	55.71	2.9575	81.3651	2.1575	-1.79788	2.9575	1.51054	2.1575	269.21	2.9575	268.83
		2.15917	58.1471	2.95917	79.7477	2.15917	-1.22688	2.95917	1.81855	2.15917	259.469	2.95917	269.625
		2.16083	59.821	2.96083	80.0776	2.16083	-0.02632	2.96083	2.11793	2.16083	261.04	2.96083	269.575
		2.1625	67.8316	2.9625	80.6107	2.1625	1.96311	2.9625	1.72963	2.1625	264.869	2.9625	269.505
		2.16417	60.7964	2.96417	80.8904	2.16417	4.4443	2.96417	1.16549	2.16417	252.92	2.96417	269.434
		2.16583	55.2022	2.96583	81.5717	2.16583	0.968102	2.96583	1.04643	2.16583	260.745	2.96583	267.551
		2.1675	59.0849	2.9675	82.9811	2.1675	6.77006	2.9675	0.952815	2.1675	252.471	2.9675	268.654
		2.16917	71.3962	2.96917	83.501	2.16917	4.18833	2.96917	0.612143	2.16917	252.814	2.96917	269.927
		2.17083	55.4993	2.97083	83.6068	2.17083	-2.54855	2.97083	0.67101	2.17083	278.019	2.97083	270.397
		2.1725	57.4927	2.9725	83.2343	2.1725	-1.67738	2.9725	0.763219	2.1725	277.727	2.9725	269.514
		2.17417	63.6323	2.97417	83.6009	2.17417	-2.8407	2.97417	0.782014	2.17417	245.658	2.97417	268.628
		2.17583	65.8125	2.97583	83.5026	2.17583	3.80205	2.97583	0.511634	2.17583	254.019	2.97583	267.598
		2.1775	57.4737	2.9775	83.9945	2.1775	0.204292	2.9775	-0.0208443	2.1775	247.978	2.9775	268.824
		2.17917	57.7651	2.97917	83.8779	2.17917	0.851471	2.97917	-0.175652	2.17917	253.817	2.97917	271.325
		2.18083	60.7154	2.98083	84.2378	2.18083	-4.25204	2.98083	-0.317779	2.18083	283.913	2.98083	271.287
		2.1825	61.7521	2.9825	84.0508	2.1825	3.54463	2.9825	0.0458458	2.1825	268.896	2.9825	270.394
		2.18417	68.0606	2.98417	82.5393	2.18417	-1.2811	2.98417	-0.106712	2.18417	250.041	2.98417	268.587
		2.18583	57.2838	2.98583	82.6981	2.18583	1.87888	2.98583	0.19994	2.18583	265.368	2.98583	267.599
		2.1875	56.5331	2.9875	82.5505	2.1875	-3.04405	2.9875	0.241412	2.1875	258.376	2.9875	266.34
		2.18917	61.1795	2.98917	82.6199	2.18917	-2.03304	2.98917	0.822823	2.18917	259.185	2.98917	266.687
		2.19083	60.1964	2.99083	82.5509	2.19083	4.17507	2.99083	0.888434	2.19083	256.381	2.99083	266.432
		2.1925	60.8179	2.9925	82.7825	2.1925	-1.16535	2.9925	0.614812	2.1925	262.712	2.9925	266.461
		2.19417	60.9428	2.99417	82.6456	2.19417	13.1792	2.99417	0.927242	2.19417	251.061	2.99417	265.536
		2.19583	63.6479	2.99583	83.2738	2.19583	-0.25422	2.99583	1.80241	2.19583	271.315	2.99583	263.166
		2.1975	62.3131	2.9975	82.766	2.1975	2.00113	2.9975	1.94483	2.1975	255.246	2.9975	263.738
		2.19917	63.8093	2.99917	82.5553	2.19917	1.4229	2.99917	1.48673	2.19917	257.032	2.99917	263.993
		2.20083	63.382	3.00083	83.5501	2.20083	1.85004	3.00083	1.71177	2.20083	252.097	3.00083	264.302
		2.2025	60.8211	3.0025	83.4602	2.2025	4.41844	3.0025	1.6665	2.2025	266	3.0025	267.347
		2.20417	58.9321	3.00417	84.609	2.20417	-0.26888	3.00417	1.77293	2.20417	263.432	3.00417	267.614
		2.20583	62.2932	3.00583	84.7734	2.20583	-0.59113	3.00583	1.41903	2.20583	252.323	3.00583	267.822
		2.2075	62.9259	3.0075	85.4135	2.2075	3.58552	3.0075	1.64674	2.2075	293.235	3.0075	267.349
		2.20917	66.0597	3.00917	85.4266	2.20917	7.7553	3.00917	2.23723	2.20917	269.715	3.00917	268.328
		2.21083	78.1799	3.01083	86.0955	2.21083	1.97719	3.01083	1.97214	2.21083	256.299	3.01083	269.878
		2.2125	54.5497	3.0125	85.1102	2.2125	6.02377	3.0125	1.24817	2.2125	261.174	3.0125	270.683
		2.21417	65.3676	3.01417	85.1776	2.21417	31.7838	3.01417	1.46141	2.21417	288.986	3.01417	268.949
		2.21583	60.4175	3.01583	85.4201	2.21583	7.43214	3.01583	1.85186	2.21583	297.967	3.01583	268.076
		2.2175	53.037	3.0175	84.9894	2.2175	-4.69767	3.0175	1.842	2.2175	254.988	3.0175	270.229
		2.21917	60.0588	3.01917	85.8928	2.21917	-1.94157	3.01917	1.40977	2.21917	261.025	3.01917	270.171
		2.22083	67.5626	3.02083	84.9416	2.22083	-0.41872	3.02083	1.50788	2.22083	253.8	3.02083	269.747
		2.2225	61.0987	3.0225	84.7799	2.2225	-0.2085	3.0225	2.90696	2.2225	263.931	3.0225	268.974
		2.22417	65.4291	3.02417	84.2206	2.22417	-2.87965	3.02417	2.83534	2.22417	261.263	3.02417	267.648
		2.22583	62.0055	3.02583	84.3214	2.22583	-1.81871	3.02583	2.35435	2.22583	255.856	3.02583	266.156
		2.2275	71.5361	3.0275	83.7549	2.2275	-2.88065	3.0275	4.29451	2.2275	246.277	3.0275	264.026
		2.22917	65.9956	3.02917	84.6419	2.22917	0.353653	3.02917	7.12587	2.22917	271.939	3.02917	262.728
		2.23083	69.8991	3.03083	84.6198	2.23083	5.29024	3.03083	6.98782	2.23083	247.801	3.03083	262.128
		2.2325	66.9644	3.0325	85.3494	2.2325	3.39907	3.0325	7.38178	2.2325	263.154	3.0325	265.902
		2.23417	65.6594	3.03417	86.0099	2.23417	-1.67903	3.03417	7.18365	2.23417	318.225	3.03417	262.511
		2.23583	71.7775	3.03583	85.2128	2.23583	4.45044	3.03583	7.72637	2.23583	264.388	3.03583	260.301
		2.2375	68.7769	3.0375	84.783	2.2375	1.42018	3.0375	7.87774	2.2375	253.208	3.0375	263.665
		2.23917	61.9789	3.03917	84.7501	2.23917	-0.144	3.03917	6.65245	2.23917	253.458	3.03917	264.241
		2.24083	54.1053	3.04083	85.6613	2.24083	-4.65562	3.04083	6.49025	2.24083	261.97	3.04083	265.223
		2.2425	57.0192	3.0425	86.0801	2.2425	-1.86702	3.0425	6.39492	2.2425	253.563	3.0425	266.009
		2.24417	66.7573	3.04417	86.1414	2.24417	1.41816	3.04417	5.04249	2.24417	263.476	3.04417	266.162
		2.24583	63.4832	3.04583	86.2073	2.24583	0.984489	3.04583	2.5151	2.24583	253.489	3.04583	265.824
		2.2475	58.7275	3.0475	86.7473	2.2475	3.03942	3.0475	2.92916	2.2475	259.223	3.0475	268.275
		2.24917	70.3449	3.04917	86.0583	2.24917	3.28421	3.04917	2.43751	2.24917	266.386	3.04917	264.698
		2.25083	54.7193	3.05083	85.4142	2.25083	4.10987	3.05083	2.54694	2.25083	266.082	3.05083	264.904
		2.2525	63.3452	3.0525	86.9274	2.2525	3.24253	3.0525	2.72348	2.2525	261.892	3.0525	263.923
		2.25417	63.5933	3.05417	87.5228	2.25417	1.45379	3.05417	1.95737	2.25417	275.492	3.05417	261.573
		2.25583	59.826	3.05583	88.2526	2.25583	1.25165	3.05583	2.19589	2.25583	300.36	3.05583	261.349
		2.2575	59.1221	3.0575	87.2962	2.2575	3.12024	3.0575	2.19898	2.2575	279.85	3.0575	261.732
		2.25917	57.9554	3.05917	86.3696	2.25917	20.6587	3.05917	2.43249	2.25917	250.088	3.05917	261.83
		2.26083	64.9402	3.06083	86.0454	2.26083	5.42868	3.06083	1.81665	2.26083	255.264	3.06083	262.398
		2.2625	64.5294	3.0625	85.4885	2.2625	2.77435	3.0625	1.3821	2.2625	261.939	3.0625	262.93
		2.26417	55.4536	3.06417	85.5215	2.26417	31.6629	3.06417	0.99356	2.26417	253.667	3.06417	262.39
		2.26583	56.5192	3.06583	86.117	2.26583	-1.66846	3.06583	1.0294	2.26583	255.817	3.06583	263.264
		2.2675	72.1536	3.0675	86.0427	2.2675	1.60708	3.0675	1.34775	2.2675	267.943	3.0675	263.246
		2.26917	61.1124	3.06917	84.9984	2.26917	2.56808	3.06917	1.8942	2.26917	272.427	3.06917	262.085
		2.27083	61.5864	3.07083	84.7962	2.27083	0.364594	3.07083	2.50416	2.27083	282.136	3.07083	260.938
		2.2725	58.4715	3.0725	85.1779	2.2725	0.064613	3.0725	2.25011	2.2725	253.477	3.0725	260.309
		2.27417	55.3629	3.07417	86.3607	2.27417	1.25433	3.07417	1.92113	2.27417	271.279	3.07417	261.554
		2.27583	68.2751	3.07583	86.9684	2.27583	-1.15002	3.07583	1.63986	2.27583	259.585	3.07583	262.056
		2.2775	62.1367	3.0775	87.4864	2.2775	0.921562	3.0775	1.90861	2.2775	255.179	3.0775	261.033
		2.27917	67.6191	3.07917	88.3953	2.27917	1.16858	3.07917	2.48325	2.27917	245.846	3.07917	261.418
		2.28083	62.1053	3.08083	88.1082	2.28083	-6.07246	3.08083	2.32672	2.28083	253.888	3.08083	260.6
		2.2825	61.8145	3.0825	87.897	2.2825	2.49355	3.0825	1.80901	2.2825	250.714	3.0825	260.146
		2.28417	61.1659	3.08417	88.1589	2.28417	3.05629	3.08417	1.38007	2.28417	248.143	3.08417	259.613
		2.28583	62.4273	3.08583	88.4072	2.28583	-0.30885	3.08583	0.50328	2.28583	251.617	3.08583	260.087
		2.2875	77.317	3.0875	88.7923	2.2875	-4.30411	3.0875	0.501709	2.2875	254.315	3.0875	262.191
		2.28917	67.6885	3.08917	88.1276	2.28917	0.575958	3.08917	0.402887	2.28917	246.779	3.08917	261.922
		2.29083	62.1493	3.09083	86.3129	2.29083	0.426498	3.09083	0.532524	2.29083	252.484	3.09083	260.308
		2.2925	69.7299	3.0925	86.8658	2.2925	-0.07339	3.0925	1.13742	2.2925	281.549	3.0925	258.908
		2.29417	67.8013	3.09417	86.8916	2.29417	2.3261	3.09417	1.26796	2.29417	262.738	3.09417	260.863
		2.29583	66.2516	3.09583	86.7168	2.29583	10.3341	3.09583	0.841668	2.29583	249.636	3.09583	260.623
		2.2975	62.4897	3.0975	87.1894	2.2975	6.43323	3.0975	1.97188	2.2975	271.71	3.0975	261.895
		2.29917	63.5984	3.09917	86.8575	2.29917	8.9259	3.09917	2.87926	2.29917	253.789	3.09917	262.669
		2.30083	65.913	3.10083	86.43	2.30083	0.118423	3.10083	2.7663	2.30083	254.211	3.10083	263.627
		2.3025	62.8297	3.1025	85.9039	2.3025	-3.28174	3.1025	3.09012	2.3025	249.66	3.1025	263.742
		2.30417	66.6146	3.10417	85.8144	2.30417	-1.4156	3.10417	2.61262	2.30417	246.303	3.10417	261.885
		2.30583	62.0677	3.10583	86.6203	2.30583	1.4373	3.10583	2.51625	2.30583	255.948	3.10583	262.83
		2.3075	66.8876	3.1075	87.9051	2.3075	-0.66522	3.1075	2.64043	2.3075	247.505	3.1075	263.451
		2.30917	66.2241	3.10917	87.4891	2.30917	3.34598	3.10917	2.27611	2.30917	255.474	3.10917	264.425
		2.31083	60.2501	3.11083	87.606	2.31083	-0.50153	3.11083	2.11167	2.31083	252.79	3.11083	263.288
		2.3125	63.4418	3.1125	87.5083	2.3125	-3.97924	3.1125	2.65625	2.3125	251.535	3.1125	262.731
		2.31417	63.5453	3.11417	87.2195	2.31417	0.331802	3.11417	1.83031	2.31417	258.622	3.11417	261.64
		2.31583	59.6419	3.11583	88.1582	2.31583	3.23862	3.11583	2.27518	2.31583	261.729	3.11583	260.153
		2.3175	67.8515	3.1175	88.7795	2.3175	1.1417	3.1175	2.54443	2.3175	258.695	3.1175	259.632
		2.31917	66.2738	3.11917	89.7617	2.31917	6.92521	3.11917	2.02502	2.31917	258.206	3.11917	260.355
		2.32083	65.159	3.12083	90.9097	2.32083	0.117928	3.12083	2.26355	2.32083	256.12	3.12083	261.278
		2.3225	65.1331	3.1225	90.1118	2.3225	5.26225	3.1225	2.99888	2.3225	264.399	3.1225	260.437
		2.32417	62.2932	3.12417	89.5057	2.32417	0.426636	3.12417	2.48551	2.32417	260.139	3.12417	260.116
		2.32583	69.4925	3.12583	89.0224	2.32583	-3.38853	3.12583	2.33226	2.32583	247.071	3.12583	259.813
		2.3275	67.0504	3.1275	89.0267	2.3275	-1.56899	3.1275	2.48893	2.3275	249.758	3.1275	259.752
		2.32917	59.0218	3.12917	88.5742	2.32917	-1.59704	3.12917	2.45083	2.32917	277.897	3.12917	261.319
		2.33083	63.0662	3.13083	89.3251	2.33083	0.603127	3.13083	2.13189	2.33083	254.225	3.13083	261.022
		2.3325	75.302	3.1325	88.4813	2.3325	-2.40587	3.1325	1.09228	2.3325	241.934	3.1325	261.569
		2.33417	64.4593	3.13417	88.603	2.33417	-3.31419	3.13417	1.13147	2.33417	260.174	3.13417	262.527
		2.33583	66.3712	3.13583	88.264	2.33583	2.23939	3.13583	1.46294	2.33583	263.365	3.13583	262.666
		2.3375	69.7021	3.1375	87.1588	2.3375	-0.29812	3.1375	0.965673	2.3375	264.1	3.1375	261.754
		2.33917	63.1179	3.13917	87.3591	2.33917	3.50151	3.13917	0.627103	2.33917	287.281	3.13917	260.896
		2.34083	64.8683	3.14083	87.1965	2.34083	6.0493	3.14083	1.67511	2.34083	253.689	3.14083	260.232
		2.3425	70.1646	3.1425	88.2037	2.3425	1.6141	3.1425	2.01284	2.3425	250.246	3.1425	259.391
		2.34417	72.1821	3.14417	87.9268	2.34417	-0.1914	3.14417	1.77721	2.34417	250.377	3.14417	259.625
		2.34583	65.592	3.14583	88.9589	2.34583	-2.25658	3.14583	1.73399	2.34583	254.713	3.14583	257.861
		2.3475	64.5494	3.1475	87.9234	2.3475	1.37572	3.1475	1.48522	2.3475	248.046	3.1475	258.205
		2.34917	66.4043	3.14917	88.0161	2.34917	-0.71581	3.14917	1.35689	2.34917	250.446	3.14917	259.259
		2.35083	64.1584	3.15083	87.4457	2.35083	-1.71588	3.15083	1.91537	2.35083	246.734	3.15083	259.773
		2.3525	92.4945	3.1525	87.2253	2.3525	-2.81452	3.1525	2.19099	2.3525	250.614	3.1525	259.37
		2.35417	67.4011	3.15417	87.2532	2.35417	-1.38541	3.15417	1.9819	2.35417	259.318	3.15417	258.474
		2.35583	68.0796	3.15583	88.1705	2.35583	1.09931	3.15583	1.32791	2.35583	252.175	3.15583	260.02
		2.3575	66.7162	3.1575	89.2308	2.3575	28.7143	3.1575	2.72459	2.3575	250.379	3.1575	259.88
		2.35917	67.0835	3.15917	88.4416	2.35917	0.344612	3.15917	3.38198	2.35917	249.188	3.15917	259.868
		2.36083	69.1366	3.16083	88.2181	2.36083	-2.98682	3.16083	4.17224	2.36083	256.1	3.16083	260.281
		2.3625	63.0012	3.1625	87.6693	2.3625	2.58781	3.1625	3.67062	2.3625	244.762	3.1625	264.096
		2.36417	68.2667	3.16417	88.168	2.36417	0.243614	3.16417	3.78473	2.36417	243.123	3.16417	263.961
		2.36583	66.6879	3.16583	88.385	2.36583	-0.06522	3.16583	3.86492	2.36583	243.126	3.16583	263.337
		2.3675	63.86	3.1675	88.6591	2.3675	4.94074	3.1675	3.21724	2.3675	249.846	3.1675	264.208
		2.36917	67.3424	3.16917	88.7677	2.36917	-1.81106	3.16917	3.06274	2.36917	268.822	3.16917	264.036
		2.37083	93.4312	3.17083	88.9841	2.37083	-1.90633	3.17083	3.31109	2.37083	243.434	3.17083	267.346
		2.3725	72.4648	3.1725	88.6846	2.3725	2.96036	3.1725	4.26667	2.3725	246.595	3.1725	266.629
		2.37417	69.0107	3.17417	88.045	2.37417	5.94847	3.17417	2.79754	2.37417	254.82	3.17417	267.854
		2.37583	59.9238	3.17583	88.2812	2.37583	-0.81075	3.17583	2.43777	2.37583	258.64	3.17583	270.027
		2.3775	62.063	3.1775	88.8164	2.3775	0.729271	3.1775	1.70537	2.3775	261.23	3.1775	270.162
		2.37917	67.1826	3.17917	88.3923	2.37917	15.0003	3.17917	1.99468	2.37917	245.537	3.17917	272.56
		2.38083	64.6139	3.18083	88.0886	2.38083	3.87478	3.18083	2.14187	2.38083	254.257	3.18083	273.536
		2.3825	66.956	3.1825	88.0769	2.3825	-0.07211	3.1825	2.26856	2.3825	266.055	3.1825	272.259
		2.38417	71.0926	3.18417	88.9894	2.38417	17.4773	3.18417	1.84982	2.38417	252.667	3.18417	277.189
		2.38583	80.1315	3.18583	89.2615	2.38583	-0.03725	3.18583	1.31821	2.38583	251.516	3.18583	278.741
		2.3875	67.917	3.1875	88.7327	2.3875	-1.52048	3.1875	1.77311	2.3875	259.598	3.1875	275.302
		2.38917	81.3883	3.18917	87.919	2.38917	2.36718	3.18917	0.983599	2.38917	261.278	3.18917	275.393
		2.39083	70.3267	3.19083	87.6431	2.39083	-1.05388	3.19083	0.475282	2.39083	254.962	3.19083	274.086
		2.3925	69.025	3.1925	88.5301	2.3925	-1.43956	3.1925	0.115202	2.3925	250.704	3.1925	273.977
		2.39417	67.0562	3.19417	88.3476	2.39417	-0.18454	3.19417	-0.567298	2.39417	256.531	3.19417	272.286
		2.39583	67.074	3.19583	88.4376	2.39583	-2.84549	3.19583	-0.602894	2.39583	258.051	3.19583	266.055
		2.3975	64.8214	3.1975	88.4377	2.3975	1.98245	3.1975	-0.539546	2.3975	270.309	3.1975	263.932
		2.39917	66.9389	3.19917	88.0914	2.39917	-1.46045	3.19917	-0.491738	2.39917	253.148	3.19917	264.67
		2.40083	68.3081	3.20083	86.6451	2.40083	1.41029	3.20083	-0.419591	2.40083	251.441	3.20083	257.285
		2.4025	76.4636	3.2025	86.1391	2.4025	3.52705	3.2025	-0.388274	2.4025	253.05	3.2025	254.994
		2.40417	74.0809	3.20417	86.6939	2.40417	-0.35464	3.20417	-0.243926	2.40417	244.374	3.20417	255.915
		2.40583	69.2639	3.20583	86.7663	2.40583	-3.72902	3.20583	1.23187	2.40583	244.834	3.20583	255.243
		2.4075	65.3018	3.2075	87.5461	2.4075	-0.58025	3.2075	1.18444	2.4075	255.197	3.2075	255.168
		2.40917	67.9279	3.20917	86.7077	2.40917	4.61161	3.20917	1.31141	2.40917	252.197	3.20917	253.759
		2.41083	78.0989	3.21083	87.2625	2.41083	2.42601	3.21083	2.13085	2.41083	252.665	3.21083	255.025
		2.4125	73.3614	3.2125	88.1609	2.4125	1.86569	3.2125	2.3522	2.4125	262.685	3.2125	254.796
		2.41417	91.2631	3.21417	88.3894	2.41417	11.4572	3.21417	2.45028	2.41417	306.304	3.21417	255.335
		2.41583	79.3278	3.21583	89.4423	2.41583	3.6442	3.21583	2.74391	2.41583	257.311	3.21583	254.504
		2.4175	68.8182	3.2175	90.2191	2.4175	-2.98701	3.2175	3.25671	2.4175	252.407	3.2175	254.282
		2.41917	68.7113	3.21917	90.8864	2.41917	-3.79128	3.21917	3.35256	2.41917	243.26	3.21917	256.041
		2.42083	67.6599	3.22083	90.6629	2.42083	-1.6226	3.22083	3.87482	2.42083	246.104	3.22083	257.084
		2.4225	67.6449	3.2225	90.7	2.4225	-0.61955	3.2225	2.67054	2.4225	254.297	3.2225	261.064
		2.42417	77.2461	3.22417	90.024	2.42417	0.528847	3.22417	3.06659	2.42417	245.895	3.22417	262.59
		2.42583	68.0294	3.22583	89.6515	2.42583	-0.47408	3.22583	2.90606	2.42583	249.097	3.22583	262.081
		2.4275	67.8933	3.2275	89.8273	2.4275	7.9351	3.2275	3.08813	2.4275	253.554	3.2275	261.825
		2.42917	69.1138	3.22917	89.491	2.42917	11.807	3.22917	3.94083	2.42917	253.92	3.22917	261.5
		2.43083	70.3222	3.23083	89.0682	2.43083	5.54332	3.23083	3.5408	2.43083	249.403	3.23083	261.799
		2.4325	69.0721	3.2325	87.8855	2.4325	23.7785	3.2325	2.95755	2.4325	247.827	3.2325	261.993
		2.43417	75.3259	3.23417	87.7452	2.43417	3.33446	3.23417	2.60591	2.43417	241.095	3.23417	266.951
		2.43583	74.7513	3.23583	87.4057	2.43583	0.930779	3.23583	2.75755	2.43583	243.153	3.23583	267.155
		2.4375	68.3636	3.2375	87.5379	2.4375	-3.52197	3.2375	1.9465	2.4375	246.247	3.2375	266.123
		2.43917	72.7041	3.23917	87.7006	2.43917	7.01517	3.23917	1.54539	2.43917	244.786	3.23917	263.285
		2.44083	68.4153	3.24083	87.9729	2.44083	-1.38844	3.24083	1.48993	2.44083	254.935	3.24083	262.989
		2.4425	71.4731	3.2425	88.5914	2.4425	3.88942	3.2425	1.32468	2.4425	245.768	3.2425	265.343
		2.44417	69.1424	3.24417	87.6424	2.44417	9.12468	3.24417	1.29052	2.44417	253.026	3.24417	266.763
		2.44583	67.5092	3.24583	87.5411	2.44583	5.71083	3.24583	1.23414	2.44583	256.264	3.24583	266.425
		2.4475	76.2209	3.2475	87.5178	2.4475	-1.8212	3.2475	1.19253	2.4475	247.635	3.2475	265.274
		2.44917	93.8634	3.24917	87.9533	2.44917	4.95528	3.24917	1.58182	2.44917	252.034	3.24917	266.471
		2.45083	81.2078	3.25083	88.2715	2.45083	-5.14737	3.25083	2.28418	2.45083	254.576	3.25083	261.905
		2.4525	69.1144	3.2525	89.1031	2.4525	1.10455	3.2525	2.50626	2.4525	255.873	3.2525	260.202
		2.45417	70.9361	3.25417	90.0599	2.45417	2.05784	3.25417	2.74044	2.45417	249.842	3.25417	259.887
		2.45583	78.1565	3.25583	90.5813	2.45583	9.43279	3.25583	3.13953	2.45583	247.662	3.25583	259.389
		2.4575	76.1727	3.2575	90.4379	2.4575	13.2213	3.2575	2.59183	2.4575	248.497	3.2575	258.956
		2.45917	67.9718	3.25917	89.8243	2.45917	7.87682	3.25917	2.90006	2.45917	247.994	3.25917	257.057
		2.46083	77.0925	3.26083	90.6229	2.46083	25.4491	3.26083	2.35426	2.46083	252.423	3.26083	254.44
		2.4625	74.6154	3.2625	89.9844	2.4625	-0.95852	3.2625	1.22773	2.4625	249.71	3.2625	255.145
		2.46417	76.2985	3.26417	90.4903	2.46417	0.846558	3.26417	1.63509	2.46417	275.2	3.26417	257.124
		2.46583	76.8969	3.26583	91.1671	2.46583	0.881805	3.26583	1.63392	2.46583	250.196	3.26583	256.237
		2.4675	74.6502	3.2675	91.0976	2.4675	-4.26304	3.2675	1.45803	2.4675	248.904	3.2675	256.163
		2.46917	89.3183	3.26917	90.2923	2.46917	6.99691	3.26917	1.05517	2.46917	257.664	3.26917	256.194
		2.47083	59.5481	3.27083	90.2479	2.47083	-2.20752	3.27083	1.09617	2.47083	247.074	3.27083	255.871
		2.4725	61.9846	3.2725	89.9866	2.4725	3.15747	3.2725	1.39613	2.4725	246.114	3.2725	255.077
		2.47417	70.85	3.27417	91.363	2.47417	3.10245	3.27417	1.52567	2.47417	243.271	3.27417	257.736
		2.47583	74.246	3.27583	91.923	2.47583	0.734505	3.27583	1.48636	2.47583	252.502	3.27583	262.503
		2.4775	75.117	3.2775	91.9296	2.4775	1.85634	3.2775	1.64461	2.4775	252.346	3.2775	265.887
		2.47917	69.6778	3.27917	92.4088	2.47917	-0.5527	3.27917	1.26869	2.47917	244.959	3.27917	269.017
		2.48083	72.5992	3.28083	93.1512	2.48083	0.939278	3.28083	1.37628	2.48083	247.03	3.28083	267.691
		2.4825	73.855	3.2825	93.2473	2.4825	2.78989	3.2825	1.91534	2.4825	247.075	3.2825	268.469
		2.48417	69.5648	3.28417	93.1523	2.48417	2.29512	3.28417	1.44169	2.48417	239.969	3.28417	268.573
		2.48583	69.5669	3.28583	92.5354	2.48583	0.702354	3.28583	1.61382	2.48583	241.849	3.28583	269.262
		2.4875	72.2869	3.2875	92.1093	2.4875	-3.32003	3.2875	1.2979	2.4875	251.561	3.2875	269.736
		2.48917	69.3746	3.28917	92.0819	2.48917	-4.53348	3.28917	0.80397	2.48917	270.078	3.28917	269.019
		2.49083	70.553	3.29083	91.0098	2.49083	-0.20403	3.29083	0.538999	2.49083	236.99	3.29083	265.401
		2.4925	76.2863	3.2925	90.5089	2.4925	0.879272	3.2925	0.281397	2.4925	245.903	3.2925	259.656
		2.49417	70.6726	3.29417	89.9999	2.49417	-1.89411	3.29417	0.434286	2.49417	247.48	3.29417	256.412
		2.49583	70.741	3.29583	91.9835	2.49583	1.46355	3.29583	1.00048	2.49583	254.802	3.29583	253.691
		2.4975	86.4504	3.2975	92.185	2.4975	20.0728	3.2975	0.923333	2.4975	246.922	3.2975	253.586
		2.49917	74.9671	3.29917	90.9206	2.49917	1.86754	3.29917	0.167059	2.49917	244.063	3.29917	252.146
		2.50083	66.9671	3.30083	91.1308	2.50083	2.21298	3.30083	0.325002	2.50083	244.566	3.30083	251.318
		2.5025	69.0856	3.3025	90.807	2.5025	7.43993	3.3025	0.566539	2.5025	246.487	3.3025	249.648
		2.50417	69.6793	3.30417	89.6781	2.50417	0.740639	3.30417	0.246184	2.50417	245.644	3.30417	248.557
		2.50583	69.3132	3.30583	89.3769	2.50583	7.35408	3.30583	0.0194534	2.50583	246.709	3.30583	249.074
		2.5075	67.5264	3.3075	89.837	2.5075	5.94121	3.3075	0.209581	2.5075	250.271	3.3075	248.627
		2.50917	77.6759	3.30917	90.4029	2.50917	6.67828	3.30917	0.54213	2.50917	244.693	3.30917	248.146
		2.51083	70.4304	3.31083	90.5087	2.51083	3.4398	3.31083	0.161371	2.51083	240.051	3.31083	248.296
		2.5125	67.2449	3.3125	88.2903	2.5125	-1.34293	3.3125	0.322797	2.5125	248.616	3.3125	248.121
		2.51417	70.0191	3.31417	87.518	2.51417	-0.6356	3.31417	0.210258	2.51417	241.84	3.31417	247.592
		2.51583	73.3746	3.31583	88.3368	2.51583	-3.31039	3.31583	0.287892	2.51583	242.443	3.31583	248.668
		2.5175	79.0866	3.3175	89.2258	2.5175	-2.56641	3.3175	-0.0407623	2.5175	245.25	3.3175	263.081
		2.51917	79.6873	3.31917	89.9416	2.51917	-0.03518	3.31917	-0.20649	2.51917	249.71	3.31917	265.829
		2.52083	70.6983	3.32083	90.9736	2.52083	3.02673	3.32083	0.419408	2.52083	250.381	3.32083	267.987
		2.5225	75.0362	3.3225	91.2178	2.5225	-0.67878	3.3225	0.426975	2.5225	256.645	3.3225	268.828
		2.52417	68.0634	3.32417	90.8609	2.52417	60.9151	3.32417	0.324963	2.52417	254.361	3.32417	270.201
		2.52583	75.7352	3.32583	90.8539	2.52583	9.08066	3.32583	0.432151	2.52583	255.217	3.32583	270.701
		2.5275	72.4388	3.3275	90.581	2.5275	4.72639	3.3275	0.608521	2.5275	245.284	3.3275	270.978
		2.52917	75.9509	3.32917	91.3993	2.52917	5.69353	3.32917	0.252853	2.52917	246.675	3.32917	269.622
		2.53083	78.3372	3.33083	91.2974	2.53083	-0.26958	3.33083	0.800469	2.53083	238.089	3.33083	270.012
		2.5325	85.427	3.3325	91.1812	2.5325	-1.53481	3.3325	0.626018	2.5325	239.2	3.3325	268.558
		2.53417	77.9504	3.33417	90.4783	2.53417	1.70007	3.33417	1.47604	2.53417	256.218	3.33417	254.705
		2.53583	72.8011	3.33583	90.7687	2.53583	-5.73324	3.33583	1.97834	2.53583	237.338	3.33583	253.367
		2.5375	69.0774	3.3375	90.691	2.5375	38.1703	3.3375	1.94668	2.5375	238.617	3.3375	252.124
		2.53917	68.7842	3.33917	90.2812	2.53917	8.01186	3.33917	2.53392	2.53917	246.124	3.33917	251.138
		2.54083	65.2598	3.34083	90.4015	2.54083	7.14926	3.34083	2.78415	2.54083	242.797	3.34083	249.923
		2.5425	72.626	3.3425	90.3567	2.5425	5.66423	3.3425	2.04891	2.5425	255.702	3.3425	249.947
		2.54417	68.2244	3.34417	90.3477	2.54417	-0.25558	3.34417	2.04791	2.54417	261.273	3.34417	249.717
		2.54583	73.3734	3.34583	90.3408	2.54583	-0.6653	3.34583	2.55041	2.54583	246.241	3.34583	251.898
		2.5475	72.5637	3.3475	90.6709	2.5475	0.916534	3.3475	2.02832	2.5475	248.595	3.3475	253.219
		2.54917	73.9627	3.34917	90.6615	2.54917	0.800362	3.34917	2.20434	2.54917	254.611	3.34917	253.388
		2.55083	70.0964	3.35083	90.6495	2.55083	-3.95771	3.35083	1.481	2.55083	249.108	3.35083	252.878
		2.5525	74.319	3.3525	91.5042	2.5525	0.329659	3.3525	1.2494	2.5525	238.953	3.3525	251.88
		2.55417	73.0999	3.35417	91.7943	2.55417	-6.15664	3.35417	1.14807	2.55417	237.65	3.35417	251.399
		2.55583	75.2217	3.35583	94.3674	2.55583	0.974472	3.35583	0.96879	2.55583	244.195	3.35583	251.556
		2.5575	73.5958	3.3575	94.5421	2.5575	-0.11842	3.3575	1.84421	2.5575	252.097	3.3575	253.84
		2.55917	75.9808	3.35917	94.6142	2.55917	-0.31342	3.35917	3.60584	2.55917	258.989	3.35917	253.837
		2.56083	73.7328	3.36083	94.5304	2.56083	5.28054	3.36083	3.74613	2.56083	261.926	3.36083	253.778
		2.5625	76.3796	3.3625	93.746	2.5625	3.43243	3.3625	3.04602	2.5625	252.156	3.3625	251.994
		2.56417	77.1531	3.36417	93.685	2.56417	-1.98254	3.36417	5.86945	2.56417	257.377	3.36417	250.959
		2.56583	74.5801	3.36583	93.5711	2.56583	3.71961	3.36583	6.1343	2.56583	247.278	3.36583	251.091
		2.5675	72.2213	3.3675	93.5817	2.5675	-3.20303	3.3675	6.69322	2.5675	236.86	3.3675	251.442
		2.56917	72.2856	3.36917	92.9057	2.56917	1.55001	3.36917	6.32667	2.56917	244.46	3.36917	251.561
		2.57083	76.1799	3.37083	92.634	2.57083	0.970024	3.37083	6.68307	2.57083	234.844	3.37083	250.754
		2.5725	84.2354	3.3725	89.845	2.5725	-0.65701	3.3725	7.79727	2.5725	230.905	3.3725	250.198
		2.57417	75.5169	3.37417	88.756	2.57417	0.565041	3.37417	7.58348	2.57417	239.848	3.37417	247.698
		2.57583	75.6512	3.37583	89.103	2.57583	5.51247	3.37583	6.61975	2.57583	236.226	3.37583	248.766
		2.5775	72.8845	3.3775	89.4613	2.5775	-1.85069	3.3775	7.13002	2.5775	249.479	3.3775	248.102
		2.57917	75.4623	3.37917	89.5969	2.57917	-6.81516	3.37917	7.85796	2.57917	242.07	3.37917	248.192
		2.58083	72.8991	3.38083	89.6704	2.58083	-4.26369	3.38083	4.63008	2.58083	243.903	3.38083	248.461
		2.5825	74.0041	3.3825	90.0066	2.5825	3.63975	3.3825	4.39555	2.5825	241.184	3.3825	248.385
		2.58417	72.1119	3.38417	89.9375	2.58417	-1.54728	3.38417	3.99681	2.58417	242.41	3.38417	249.15
		2.58583	77.8044	3.38583	90.0761	2.58583	-3.7898	3.38583	4.79046	2.58583	243.034	3.38583	248.766
		2.5875	77.4299	3.3875	89.8442	2.5875	5.03958	3.3875	4.29482	2.5875	237.407	3.3875	250.228
		2.58917	76.6495	3.38917	91.1227	2.58917	1.78629	3.38917	2.87165	2.58917	250.71	3.38917	252.248
		2.59083	74.2279	3.39083	92.2639	2.59083	0.634521	3.39083	2.2787	2.59083	257.948	3.39083	251.706
		2.5925	73.4753	3.3925	91.6325	2.5925	-1.81937	3.3925	1.80001	2.5925	265.624	3.3925	249.671
		2.59417	89.1947	3.39417	91.4107	2.59417	1.86754	3.39417	1.23472	2.59417	263.572	3.39417	250.753
		2.59583	79.4638	3.39583	92.3038	2.59583	5.48453	3.39583	0.900166	2.59583	249.758	3.39583	250.305
		2.5975	70.5099	3.3975	92.2503	2.5975	1.57374	3.3975	1.15256	2.5975	247.78	3.3975	248.937
		2.59917	79.4049	3.39917	92.1382	2.59917	7.43119	3.39917	1.13801	2.59917	239.145	3.39917	249.564
		2.60083	81.7139	3.40083	92.0359	2.60083	-0.98737	3.40083	1.49193	2.60083	237.112	3.40083	249.571
		2.6025	72.5995	3.4025	92.0895	2.6025	2.293	3.4025	1.51081	2.6025	238.546	3.4025	249.799
		2.60417	72.8891	3.40417	93.1153	2.60417	0.710167	3.40417	3.05196	2.60417	244.562	3.40417	249.478
		2.60583	73.344	3.40583	92.4126	2.60583	-0.35458	3.40583	6.35098	2.60583	233.032	3.40583	248.452
		2.6075	72.1489	3.4075	92.6903	2.6075	-1.45699	3.4075	7.38331	2.6075	242.971	3.4075	248.46
		2.60917	65.9916	3.40917	93.3172	2.60917	4.09293	3.40917	7.30445	2.60917	249.804	3.40917	249.304
		2.61083	85.8114	3.41083	93.8451	2.61083	0.83918	3.41083	7.56399	2.61083	245.514	3.41083	248.522
		2.6125	72.278	3.4125	94.1555	2.6125	5.9112	3.4125	7.31728	2.6125	248.488	3.4125	249.284
		2.61417	72.0916	3.41417	94.377	2.61417	-1.87867	3.41417	7.41052	2.61417	236.284	3.41417	248.906
		2.61583	69.8152	3.41583	94.0459	2.61583	-0.19286	3.41583	6.84334	2.61583	243.124	3.41583	247.114
		2.6175	77.8045	3.4175	93.944	2.6175	5.57324	3.4175	6.50553	2.6175	242.038	3.4175	245.509
		2.61917	78.9304	3.41917	93.2653	2.61917	0.288773	3.41917	5.75103	2.61917	234.001	3.41917	246.608
		2.62083	72.7721	3.42083	92.6878	2.62083	4.76706	3.42083	5.10307	2.62083	239.602	3.42083	245.867
		2.6225	72.2753	3.4225	93.3284	2.6225	-2.04104	3.4225	2.01092	2.6225	248.881	3.4225	245.467
		2.62417	73.6487	3.42417	93.3225	2.62417	-0.09273	3.42417	0.609421	2.62417	232.524	3.42417	246.388
		2.62583	70.7147	3.42583	93.0838	2.62583	-0.46544	3.42583	1.00135	2.62583	239.676	3.42583	245.446
		2.6275	73.7363	3.4275	92.4249	2.6275	-0.98456	3.4275	2.56814	2.6275	234.499	3.4275	245.649
		2.62917	80.6667	3.42917	91.4772	2.62917	0.363449	3.42917	2.93488	2.62917	230.974	3.42917	245.172
		2.63083	80.3131	3.43083	90.3265	2.63083	23.1896	3.43083	2.62758	2.63083	245.813	3.43083	245.829
		2.6325	73.7408	3.4325	91.0853	2.6325	0.61219	3.4325	3.02001	2.6325	265.008	3.4325	247.679
		2.63417	70.7821	3.43417	90.7291	2.63417	-0.65441	3.43417	3.15044	2.63417	272.466	3.43417	247.667
		2.63583	80.5544	3.43583	91.3604	2.63583	-0.37255	3.43583	3.20083	2.63583	245.187	3.43583	245.899
		2.6375	76.6636	3.4375	91.2048	2.6375	5.44779	3.4375	2.43191	2.6375	238.236	3.4375	245.79
		2.63917	83.0777	3.43917	90.6764	2.63917	1.82538	3.43917	3.05481	2.63917	232.283	3.43917	243.771
		2.64083	79.299	3.44083	90.5156	2.64083	-0.74219	3.44083	3.95491	2.64083	243.406	3.44083	242.168
		2.6425	83.025	3.4425	89.9623	2.6425	0.884064	3.4425	4.34829	2.6425	241.452	3.4425	242.606
		2.64417	78.2902	3.44417	90.0919	2.64417	7.70098	3.44417	1.99222	2.64417	248.068	3.44417	242.553
		2.64583	77.4504	3.44583	89.9636	2.64583	8.23437	3.44583	1.59008	2.64583	239.404	3.44583	242.497
		2.6475	82.9649	3.4475	91.6252	2.6475	4.19154	3.4475	1.47376	2.6475	236.595	3.4475	242.38
		2.64917	76.7782	3.44917	91.8939	2.64917	1.03119	3.44917	1.52587	2.64917	245.431	3.44917	240.512
		2.65083	74.9836	3.45083	94.3365	2.65083	3.99004	3.45083	1.17157	2.65083	229.751	3.45083	240.91
		2.6525	78.6722	3.4525	93.7264	2.6525	-1.12917	3.4525	1.20202	2.6525	238.326	3.4525	241.191
		2.65417	73.094	3.45417	93.9539	2.65417	-3.56564	3.45417	1.49175	2.65417	236.88	3.45417	241.449
		2.65583	74.8515	3.45583	93.6717	2.65583	-0.64887	3.45583	0.783103	2.65583	236.342	3.45583	244.093
		2.6575	79.1669	3.4575	92.8964	2.6575	1.98117	3.4575	0.26356	2.6575	239.243	3.4575	246.921
		2.65917	85.973	3.45917	93.789	2.65917	0.142319	3.45917	-0.108776	2.65917	234.707	3.45917	246.386
		2.66083	72.8325	3.46083	94.0902	2.66083	0.321098	3.46083	0.0714218	2.66083	229.606	3.46083	246.012
		2.6625	75.0088	3.4625	95.2281	2.6625	0.319351	3.4625	-0.0561676	2.6625	270.27	3.4625	245.739
		2.66417	75.0566	3.46417	95.5316	2.66417	-2.73601	3.46417	0.615394	2.66417	251.671	3.46417	245.432
		2.66583	95.8725	3.46583	95.0225	2.66583	0.931702	3.46583	0.584576	2.66583	241.612	3.46583	246.401
		2.6675	70.3042	3.4675	93.2788	2.6675	-0.31027	3.4675	0.909514	2.6675	245.166	3.4675	244.831
		2.66917	95.8199	3.46917	93.3687	2.66917	-0.78151	3.46917	0.813699	2.66917	240.827	3.46917	244.779
		2.67083	72.4555	3.47083	93.4061	2.67083	1.32435	3.47083	0.622617	2.67083	242.769	3.47083	244.476
		2.6725	77.5117	3.4725	94.1853	2.6725	14.2811	3.4725	0.236485	2.6725	238.19	3.4725	245.658
		2.67417	78.3896	3.47417	94.4474	2.67417	37.0949	3.47417	0.164391	2.67417	231.433	3.47417	243.065
		2.67583	80.6972	3.47583	94.2078	2.67583	0.584595	3.47583	-0.207544	2.67583	239.853	3.47583	242.989
		2.6775	81.1398	3.4775	95.03	2.6775	-0.13023	3.4775	-0.102845	2.6775	242.228	3.4775	242.478
		2.67917	76.9477	3.47917	94.6075	2.67917	-0.64935	3.47917	-0.209634	2.67917	236.583	3.47917	241.89
		2.68083	74.2398	3.48083	93.7492	2.68083	1.6025	3.48083	0.547631	2.68083	226.534	3.48083	243.683
		2.6825	76.9561	3.4825	93.6998	2.6825	3.37904	3.4825	1.46283	2.6825	233.452	3.4825	244.06
		2.68417	77.9159	3.48417	93.8402	2.68417	3.8316	3.48417	2.14605	2.68417	225.172	3.48417	245.886
		2.68583	80.6236	3.48583	94.2217	2.68583	-1.41516	3.48583	2.07204	2.68583	228.529	3.48583	245.496
		2.6875	86.4403	3.4875	94.6162	2.6875	4.88493	3.4875	1.88528	2.6875	229.835	3.4875	244.427
		2.68917	73.8869	3.48917	93.891	2.68917	23.7694	3.48917	2.67242	2.68917	229.848	3.48917	242.981
		2.69083	87.4123	3.49083	93.4236	2.69083	2.36517	3.49083	2.79411	2.69083	250.397	3.49083	242.365
		2.6925	73.0029	3.4925	93.0935	2.6925	1.23612	3.4925	3.00695	2.6925	242.75	3.4925	242.511
		2.69417	78.6165	3.49417	92.0658	2.69417	0.052414	3.49417	3.23197	2.69417	250.595	3.49417	242.375
		2.69583	74.5919	3.49583	91.5465	2.69583	27.2064	3.49583	3.26539	2.69583	229.56	3.49583	243.428
		2.6975	73.1331	3.4975	92.84	2.6975	1.28053	3.4975	1.54273	2.6975	229.885	3.4975	242.077
		2.69917	77.848	3.49917	92.6244	2.69917	1.66575	3.49917	0.968827	2.69917	239.906	3.49917	240.864
		2.70083	74.3487	3.50083	92.4824	2.70083	-1.33173	3.50083	0.102568	2.70083	254.386	3.50083	239.318
		2.7025	74.1182	3.5025	92.5219	2.7025	-4.20586	3.5025	-0.0930321	2.7025	239.717	3.5025	238.987
		2.70417	82.6368	3.50417	92.1559	2.70417	-2.28718	3.50417	0.062471	2.70417	221.496	3.50417	240.331
		2.70583	91.0908	3.50583	92.7299	2.70583	0.499916	3.50583	-0.299593	2.70583	230.694	3.50583	238.816
		2.7075	71.8949	3.5075	93.9508	2.7075	3.32945	3.5075	-0.202672	2.7075	231.151	3.5075	238.961
		2.70917	83.3939	3.50917	93.853	2.70917	-2.82147	3.50917	-0.786145	2.70917	236.404	3.50917	239.749
		2.71083	85.8201	3.51083	94.1168	2.71083	0.490837	3.51083	-1.08775	2.71083	307.156	3.51083	242.645
		2.7125	76.501	3.5125	94.2791	2.7125	-0.76581	3.5125	-0.717656	2.7125	241.531	3.5125	242.499
		2.71417	75.3241	3.51417	93.3757	2.71417	2.76956	3.51417	-0.240916	2.71417	230.145	3.51417	243.045
		2.71583	76.7939	3.51583	93.9609	2.71583	-7.21363	3.51583	-0.317035	2.71583	236.561	3.51583	244.079
		2.7175	80.301	3.5175	94.6423	2.7175	2.04372	3.5175	-0.129433	2.7175	226.788	3.5175	244.41
		2.71917	91.5771	3.51917	94.1171	2.71917	0.747711	3.51917	-0.131693	2.71917	233.825	3.51917	245.768
		2.72083	100.131	3.52083	94.248	2.72083	0.195076	3.52083	-0.581155	2.72083	242.561	3.52083	244.682
		2.7225	90.239	3.5225	94.8701	2.7225	3.62926	3.5225	-0.364266	2.7225	233.894	3.5225	244.432
		2.72417	79.3771	3.52417	96.6115	2.72417	4.59168	3.52417	-0.334017	2.72417	226.344	3.52417	244.356
		2.72583	79.2703	3.52583	97.2574	2.72583	2.03375	3.52583	0.245295	2.72583	229.97	3.52583	243.371
		2.7275	85.0518	3.5275	97.9764	2.7275	-3.3595	3.5275	0.478315	2.7275	236.371	3.5275	240.101
		2.72917	76.3949	3.52917	98.1413	2.72917	5.86305	3.52917	0.456253	2.72917	226.031	3.52917	239.184
		2.73083	74.9908	3.53083	97.8235	2.73083	5.76416	3.53083	0.436302	2.73083	236.135	3.53083	237.239
		2.7325	70.5941	3.5325	96.9395	2.7325	7.73377	3.5325	0.603011	2.7325	230.376	3.5325	236.827
		2.73417	76.8975	3.53417	96.0478	2.73417	2.46352	3.53417	0.557155	2.73417	233.121	3.53417	236.292
		2.73583	87.8155	3.53583	96.1326	2.73583	5.36189	3.53583	1.61946	2.73583	237.326	3.53583	235.233
		2.7375	88.3695	3.5375	95.8881	2.7375	1.53643	3.5375	1.68527	2.7375	252.906	3.5375	235.303
		2.73917	81.8087	3.53917	94.8449	2.73917	0.852043	3.53917	1.81857	2.73917	241.626	3.53917	235.226
		2.74083	76.3092	3.54083	93.0102	2.74083	-0.83068	3.54083	2.2899	2.74083	231.129	3.54083	234.876
		2.7425	77.0471	3.5425	92.7886	2.7425	-2.10188	3.5425	2.63491	2.7425	227.193	3.5425	234.627
		2.74417	78.6852	3.54417	93.0512	2.74417	-1.96827	3.54417	2.2881	2.74417	224.25	3.54417	234.663
		2.74583	81.6216	3.54583	92.4184	2.74583	0.982193	3.54583	1.99011	2.74583	236.22	3.54583	234.137
		2.7475	75.5377	3.5475	92.6734	2.7475	-2.38685	3.5475	2.24974	2.7475	235.146	3.5475	236.346
		2.74917	90.6551	3.54917	93.3279	2.74917	-2.69983	3.54917	1.78766	2.74917	248.578	3.54917	235.345
		2.75083	79.8431	3.55083	94.3325	2.75083	1.23428	3.55083	1.73116	2.75083	226.65	3.55083	236.903
		2.7525	80.4634	3.5525	95.2076	2.7525	-0.08433	3.5525	1.00847	2.7525	231.801	3.5525	238.927
		2.75417	74.0976	3.55417	94.5578	2.75417	0.002701	3.55417	1.78105	2.75417	235.132	3.55417	238.85
		2.75583	85.9092	3.55583	94.5985	2.75583	1.1899	3.55583	1.41779	2.75583	233.715	3.55583	238.868
		2.7575	79.9004	3.5575	94.2172	2.7575	8.3755	3.5575	1.86768	2.7575	229.716	3.5575	238.757
		2.75917	81.4271	3.55917	94.4034	2.75917	27.8437	3.55917	1.48172	2.75917	235.389	3.55917	239.291
		2.76083	82.5339	3.56083	93.9735	2.76083	12.3206	3.56083	1.97364	2.76083	238.189	3.56083	238.768
		2.7625	89.248	3.5625	94.7585	2.7625	0.554398	3.5625	3.11901	2.7625	231.581	3.5625	239.987
		2.76417	80.7537	3.56417	94.894	2.76417	0.395233	3.56417	3.43344	2.76417	226.473	3.56417	240.47
		2.76583	79.7083	3.56583	95.3684	2.76583	3.66151	3.56583	3.88278	2.76583	235.109	3.56583	240.883
		2.7675	79.7785	3.5675	93.9279	2.7675	-4.91548	3.5675	3.76706	2.7675	238.37	3.5675	238.879
		2.76917	75.6365	3.56917	93.0688	2.76917	1.69043	3.56917	3.5901	2.76917	313.057	3.56917	236.265
		2.77083	78.4654	3.57083	93.6759	2.77083	1.23904	3.57083	2.6954	2.77083	226.254	3.57083	236.083
		2.7725	77.7892	3.5725	94.5422	2.7725	18.7002	3.5725	3.05539	2.7725	225.976	3.5725	236.57
		2.77417	82.8335	3.57417	95.1277	2.77417	7.03481	3.57417	2.04245	2.77417	227.977	3.57417	238.624
		2.77583	82.6313	3.57583	95.3161	2.77583	1.87032	3.57583	2.40635	2.77583	225.165	3.57583	240.245
		2.7775	73.4203	3.5775	95.7047	2.7775	-1.38046	3.5775	2.94744	2.7775	231.769	3.5775	240.4
		2.77917	79.5993	3.57917	95.9368	2.77917	-1.1729	3.57917	2.74193	2.77917	222.984	3.57917	242.253
		2.78083	79.0881	3.58083	94.9376	2.78083	3.84885	3.58083	2.98633	2.78083	235.301	3.58083	241.529
		2.7825	77.0955	3.5825	95.455	2.7825	9.23272	3.5825	2.76972	2.7825	234.142	3.5825	240.949
		2.78417	77.0915	3.58417	97.0396	2.78417	1.13688	3.58417	3.07003	2.78417	225.604	3.58417	240.043
		2.78583	82.3249	3.58583	97.4815	2.78583	-1.29172	3.58583	3.12396	2.78583	233.484	3.58583	240.675
		2.7875	76.6118	3.5875	97.4797	2.7875	1.34912	3.5875	3.257	2.7875	225.034	3.5875	240.975
		2.78917	77.8245	3.58917	97.4912	2.78917	-0.81223	3.58917	2.94663	2.78917	229.555	3.58917	241.033
		2.79083	79.6212	3.59083	97.0962	2.79083	3.68107	3.59083	2.39719	2.79083	233.413	3.59083	240.252
		2.7925	82.298	3.5925	97.0535	2.7925	4.44783	3.5925	2.22054	2.7925	222.282	3.5925	238.307
		2.79417	81.1896	3.59417	95.8821	2.79417	-1.46629	3.59417	1.35394	2.79417	223.706	3.59417	239.543
		2.79583	81.4013	3.59583	96.7622	2.79583	-3.81152	3.59583	1.34316	2.79583	226.899	3.59583	237.057
		2.7975	83.1514	3.5975	97.3642	2.7975	3.35201	3.5975	1.24742	2.7975	230.257	3.5975	234.793
		2.79917	83.6323	3.59917	96.2599	2.79917	0.070282	3.59917	1.49306	2.79917	239.289	3.59917	234.431
		2.80083	82.9242	3.60083	95.6677	2.80083	2.14372	3.60083	1.48593	2.80083	250.906	3.60083	235.861
		2.8025	74.1572	3.6025	95.3191	2.8025	2.94579	3.6025	1.84796	2.8025	236.822	3.6025	236.072
		2.80417	85.6125	3.60417	95.462	2.80417	0.911392	3.60417	1.67257	2.80417	225.56	3.60417	235.38
		2.80583	81.9594	3.60583	94.8534	2.80583	-1.28086	3.60583	1.29153	2.80583	227.896	3.60583	234.896
		2.8075	81.6709	3.6075	94.4591	2.8075	0.072319	3.6075	2.1941	2.8075	224.663	3.6075	233.721
		2.80917	78.9707	3.60917	94.5669	2.80917	6.0808	3.60917	2.02634	2.80917	220.532	3.60917	236.005
		2.81083	78.9656	3.61083	95.8071	2.81083	44.4973	3.61083	2.14631	2.81083	233.212	3.61083	238.668
		2.8125	78.3218	3.6125	94.5277	2.8125	1.58283	3.6125	1.65212	2.8125	234.608	3.6125	243.333
		2.81417	80.787	3.61417	94.0626	2.81417	3.70747	3.61417	1.25307	2.81417	228.012	3.61417	244.742
		2.81583	76.8428	3.61583	93.9449	2.81583	-2.23028	3.61583	0.940565	2.81583	227.008	3.61583	245.269
		2.8175	91.7815	3.6175	93.4427	2.8175	1.23172	3.6175	0.221667	2.8175	217.257	3.6175	245.311
		2.81917	83.75	3.61917	93.1512	2.81917	2.40488	3.61917	-0.163351	2.81917	223.943	3.61917	243.384
		2.82083	95.2709	3.62083	92.4802	2.82083	-0.59089	3.62083	0.8624	2.82083	227.433	3.62083	243.167
		2.8225	84.8506	3.6225	91.7988	2.8225	5.73301	3.6225	7.89658	2.8225	230.446	3.6225	241.891
		2.82417	81.5879	3.62417	92.0956	2.82417	-1.41891	3.62417	10.1479	2.82417	224.718	3.62417	240.696
		2.82583	85.634	3.62583	91.4552	2.82583	3.08732	3.62583	9.97034	2.82583	223.692	3.62583	237.894
		2.8275	80.5952	3.6275	90.843	2.8275	0.373489	3.6275	9.83588	2.8275	219.514	3.6275	232.484
		2.82917	92.6381	3.62917	90.6203	2.82917	5.97342	3.62917	9.73048	2.82917	216.9	3.62917	226.744
		2.83083	86.548	3.63083	91.2817	2.83083	2.15871	3.63083	9.98471	2.83083	229.884	3.63083	225.232
		2.8325	92.0613	3.6325	91.3112	2.8325	2.51799	3.6325	10.0612	2.8325	223.06	3.6325	225.445
		2.83417	78.4493	3.63417	91.2665	2.83417	2.39181	3.63417	10.6053	2.83417	222.98	3.63417	226.481
		2.83583	90.7598	3.63583	91.6861	2.83583	3.05102	3.63583	11.1437	2.83583	233.494	3.63583	226.241
		2.8375	82.9764	3.6375	92.2855	2.8375	1.58013	3.6375	12.0639	2.8375	226.128	3.6375	225.021
		2.83917	80.521	3.63917	92.335	2.83917	8.63042	3.63917	6.24943	2.83917	219.903	3.63917	229.752
		2.84083	87.7728	3.64083	92.6205	2.84083	1.04122	3.64083	4.14883	2.84083	228.556	3.64083	231.022
		2.8425	86.7008	3.6425	93.6718	2.8425	-3.07883	3.6425	4.85516	2.8425	223.856	3.6425	230.465
		2.84417	75.3241	3.64417	94.2258	2.84417	0.540962	3.64417	4.68872	2.84417	214.309	3.64417	231.734
		2.84583	79.7868	3.64583	94.6547	2.84583	5.83282	3.64583	4.41405	2.84583	214.703	3.64583	231.419
		2.8475	82.9301	3.6475	94.3289	2.8475	-0.9026	3.6475	4.81285	2.8475	222.983	3.6475	230.052
		2.84917	79.0191	3.64917	94.5975	2.84917	-1.75952	3.64917	5.32989	2.84917	222.544	3.64917	229.256
		2.85083	71.7753	3.65083	95.1146	2.85083	4.04986	3.65083	5.7574	2.85083	222.115	3.65083	228.302
		2.8525	84.7391	3.6525	95.2648	2.8525	3.6704	3.6525	5.39815	2.8525	218.132	3.6525	227.921
		2.85417	75.8093	3.65417	95.0474	2.85417	3.45731	3.65417	4.08506	2.85417	232.027	3.65417	229.509
		2.85583	82.9315	3.65583	96.2627	2.85583	-1.50167	3.65583	3.3902	2.85583	219.244	3.65583	225.385
		2.8575	85.5684	3.6575	96.0623	2.8575	-0.04183	3.6575	3.19715	2.8575	228.107	3.6575	226.286
		2.85917	77.3007	3.65917	94.8909	2.85917	-0.99556	3.65917	2.36301	2.85917	225.358	3.65917	226.913
		2.86083	82.5556	3.66083	94.6616	2.86083	-0.67393	3.66083	2.74936	2.86083	221.732	3.66083	226.416
		2.8625	85.0618	3.6625	94.7324	2.8625	-1.18939	3.6625	3.00084	2.8625	228.331	3.6625	225.803
		2.86417	82.1247	3.66417	94.8917	2.86417	0.235741	3.66417	2.36706	2.86417	220.805	3.66417	226.694
		2.86583	84.8331	3.66583	95.7983	2.86583	10.5551	3.66583	1.79338	2.86583	222.771	3.66583	225.312
		2.8675	84.9267	3.6675	95.5576	2.8675	-2.47102	3.6675	0.640849	2.8675	217.565	3.6675	223.259
		2.86917	74.9698	3.66917	96.2554	2.86917	-0.9203	3.66917	0.60647	2.86917	215.988	3.66917	223.92
		2.87083	80.4623	3.67083	97.4604	2.87083	2.04458	3.67083	0.340248	2.87083	221.938	3.67083	223.259
		2.8725	83.9711	3.6725	97.0301	2.8725	0.006218	3.6725	-0.071843	2.8725	217.992	3.6725	222.454
		2.87417	82.7056	3.67417	97.8355	2.87417	-1.89991	3.67417	-0.690791	2.87417	222.198	3.67417	220.358
		2.87583	80.3531	3.67583	98.2769	2.87583	-0.56398	3.67583	-0.741261	2.87583	217.503	3.67583	218.746
		2.8775	88.076	3.6775	97.8012	2.8775	3.77161	3.6775	-0.722253	2.8775	244.683	3.6775	218.363
		2.87917	80.8632	3.67917	97.3795	2.87917	3.51685	3.67917	0.173199	2.87917	221.697	3.67917	219.213
		2.88083	75.6931	3.68083	96.896	2.88083	-1.03053	3.68083	-0.341958	2.88083	220.87	3.68083	218.571
		2.8825	94.0944	3.6825	95.6857	2.8825	-2.74142	3.6825	-0.438194	2.8825	211.488	3.6825	220.008
		2.88417	86.3899	3.68417	95.9419	2.88417	-0.14067	3.68417	0.139101	2.88417	210.866	3.68417	219.903
		2.88583	85.0319	3.68583	95.5602	2.88583	3.42686	3.68583	-0.113748	2.88583	215.02	3.68583	220.35
		2.8875	93.1022	3.6875	93.9335	2.8875	10.3822	3.6875	-0.0450836	2.8875	211.237	3.6875	220.077
		2.88917	83.1702	3.68917	95.9318	2.88917	0.617073	3.68917	0.312101	2.88917	218.969	3.68917	220.012
		2.89083	79.5047	3.69083	95.867	2.89083	0.598549	3.69083	1.24256	2.89083	216.301	3.69083	220.653
		2.8925	86.6776	3.6925	96.1334	2.8925	1.41673	3.6925	2.01888	2.8925	215.331	3.6925	221.19
		2.89417	86.6386	3.69417	96.5942	2.89417	1.18776	3.69417	1.80868	2.89417	215.936	3.69417	221.095
		2.89583	82.0939	3.69583	96.5382	2.89583	1.80512	3.69583	1.18561	2.89583	212.136	3.69583	220.939
		2.8975	75.8213	3.6975	96.9105	2.8975	-1.5598	3.6975	1.80978	2.8975	219.886	3.6975	220.674
		2.89917	83.4971	3.69917	97.7075	2.89917	-0.13917	3.69917	2.08312	2.89917	211.806	3.69917	219.167
		2.90083	77.6323	3.70083	97.5897	2.90083	1.14342	3.70083	2.3253	2.90083	217.63	3.70083	221.701
		2.9025	83.2831	3.7025	97.455	2.9025	1.79542	3.7025	2.48933	2.9025	214.667	3.7025	219.652
		2.90417	83.9115	3.70417	98.7424	2.90417	-0.52217	3.70417	2.38294	2.90417	216.186	3.70417	222.529
		2.90583	76.8811	3.70583	97.2864	2.90583	4.34256	3.70583	2.10324	2.90583	221.704	3.70583	222.606
		2.9075	177.66	3.7075	96.7023	2.9075	-0.00786	3.7075	1.42678	2.9075	210.694	3.7075	222.064
		2.90917	89.6266	3.70917	95.8686	2.90917	3.21841	3.70917	1.5453	2.90917	212.254	3.70917	221.694
		2.91083	80.7107	3.71083	95.7343	2.91083	1.3216	3.71083	2.20383	2.91083	216.222	3.71083	221.333
		2.9125	81.1954	3.7125	95.1025	2.9125	5.08654	3.7125	1.82676	2.9125	224.936	3.7125	220.876
		2.91417	78.781	3.71417	95.1701	2.91417	36.1481	3.71417	1.58967	2.91417	231.048	3.71417	221.155
		2.91583	76.1419	3.71583	94.4017	2.91583	2.18346	3.71583	1.8806	2.91583	228.337	3.71583	220.814
		2.9175	92.31	3.7175	94.213	2.9175	11.0625	3.7175	1.9212	2.9175	247.276	3.7175	218.202
		2.91917	87.0941	3.71917	93.9904	2.91917	1.37491	3.71917	2.35046	2.91917	209.148	3.71917	218.506
		2.92083	85.4949	3.72083	93.6502	2.92083	-0.39441	3.72083	2.22662	2.92083	210.986	3.72083	215.038
		2.9225	83.856	3.7225	93.1325	2.9225	6.15605	3.7225	2.24165	2.9225	207.249	3.7225	213.526
		2.92417	84.6056	3.72417	92.9099	2.92417	5.23062	3.72417	1.87571	2.92417	210.506	3.72417	212.067
		2.92583	83.8235	3.72583	93.3747	2.92583	4.58382	3.72583	1.22871	2.92583	222.344	3.72583	211.617
		2.9275	82.7377	3.7275	93.5138	2.9275	1.2171	3.7275	1.11749	2.9275	208.654	3.7275	211.451
		2.92917	81.5866	3.72917	94.339	2.92917	-1.29317	3.72917	1.40945	2.92917	212.367	3.72917	210.879
		2.93083	77.6809	3.73083	94.7538	2.93083	-3.64844	3.73083	1.29438	2.93083	226.019	3.73083	211.44
		2.9325	83.2121	3.7325	95.1828	2.9325	-0.7403	3.7325	0.86721	2.9325	230.555	3.7325	212.801
		2.93417	79.741	3.73417	94.8692	2.93417	-0.26428	3.73417	0.74676	2.93417	214.946	3.73417	214.223
		2.93583	81.6805	3.73583	95.0926	2.93583	2.70129	3.73583	-0.157108	2.93583	219.947	3.73583	214.373
		2.9375	80.5573	3.7375	95.1471	2.9375	0.711708	3.7375	0.162103	2.9375	215.679	3.7375	212.759
		2.93917	80.5716	3.73917	94.8972	2.93917	8.80734	3.73917	0.538388	2.93917	215.019	3.73917	213.653
		2.94083	84.8339	3.74083	95.0624	2.94083	1.48308	3.74083	0.579553	2.94083	208.685	3.74083	214.656
		2.9425	99.6948	3.7425	94.6939	2.9425	0.267426	3.7425	0.845949	2.9425	220.881	3.7425	213.829
		2.94417	77.4481	3.74417	94.6687	2.94417	1.91772	3.74417	0.850482	2.94417	212.889	3.74417	213.806
		2.94583	76.9669	3.74583	94.9803	2.94583	2.51444	3.74583	1.20307	2.94583	211.308	3.74583	212.656
		2.9475	78.9246	3.7475	94.8154	2.9475	7.24895	3.7475	1.46847	2.9475	220.393	3.7475	211.669
		2.94917	78.4203	3.74917	94.4676	2.94917	0.269325	3.74917	1.28141	2.94917	207.704	3.74917	210.268
		2.95083	79.6701	3.75083	94.786	2.95083	2.01884	3.75083	1.1459	2.95083	212.267	3.75083	209.19
		2.9525	76.1714	3.7525	95.7985	2.9525	2.12417	3.7525	1.51755	2.9525	212.995	3.7525	209.964
		2.95417	81.4446	3.75417	97.9078	2.95417	0.499214	3.75417	1.83267	2.95417	207.148	3.75417	213.601
		2.95583	84.6524	3.75583	99.7843	2.95583	-2.19192	3.75583	1.73265	2.95583	205.799	3.75583	218.016
		2.9575	80.2579	3.7575	103.523	2.9575	0.43721	3.7575	2.20199	2.9575	210.504	3.7575	219.169
		2.95917	83.5204	3.75917	104.243	2.95917	3.34759	3.75917	2.59693	2.95917	209.934	3.75917	219.506
		2.96083	80.7474	3.76083	104.13	2.96083	4.91151	3.76083	2.4356	2.96083	214.635	3.76083	219.27
		2.9625	82.2978	3.7625	105.507	2.9625	-1.36861	3.7625	1.4224	2.9625	211.264	3.7625	219.547
		2.96417	81.7221	3.76417	106.002	2.96417	1.6076	3.76417	1.85415	2.96417	207.919	3.76417	218.73
		2.96583	85.2332	3.76583	105.666	2.96583	-0.92131	3.76583	4.33123	2.96583	199.954	3.76583	218.211
		2.9675	93.7643	3.7675	105.807	2.9675	1.0827	3.7675	4.65445	2.9675	205.701	3.7675	216.973
		2.96917	81.3704	3.76917	105.341	2.96917	-1.28255	3.76917	5.33537	2.96917	201.322	3.76917	215.512
		2.97083	82.5018	3.77083	103.273	2.97083	1.08788	3.77083	4.36757	2.97083	210.34	3.77083	212.733
		2.9725	80.9281	3.7725	101.657	2.9725	-1.26982	3.7725	4.42396	2.9725	216.776	3.7725	207.572
		2.97417	83.9232	3.77417	100.432	2.97417	0.62516	3.77417	3.99727	2.97417	207.794	3.77417	205.524
		2.97583	82.538	3.77583	100.259	2.97583	0.643784	3.77583	3.66581	2.97583	211.103	3.77583	204.844
		2.9775	85.6663	3.7775	100.698	2.9775	-0.41328	3.7775	3.50722	2.9775	206.369	3.7775	204.058
		2.97917	81.1319	3.77917	101.26	2.97917	-2.91669	3.77917	3.99988	2.97917	216.346	3.77917	205.777
		2.98083	85.3206	3.78083	100.287	2.98083	0.186333	3.78083	4.03314	2.98083	211.184	3.78083	205.826
		2.9825	83.363	3.7825	100.424	2.9825	2.71494	3.7825	2.24261	2.9825	220.439	3.7825	206.144
		2.98417	78.6497	3.78417	100.134	2.98417	-0.44288	3.78417	3.90599	2.98417	203.856	3.78417	205.342
		2.98583	82.9586	3.78583	99.4501	2.98583	1.78397	3.78583	3.21576	2.98583	204.577	3.78583	205.532
		2.9875	81.0261	3.7875	98.8002	2.9875	1.50259	3.7875	4.0937	2.9875	210.322	3.7875	205.871
		2.98917	81.6214	3.78917	98.9626	2.98917	4.54429	3.78917	4.08544	2.98917	216.687	3.78917	206.829
		2.99083	83.2336	3.79083	96.3778	2.99083	1.28127	3.79083	4.27601	2.99083	267.757	3.79083	207.328
		2.9925	84.8543	3.7925	96.4441	2.9925	-2.09243	3.7925	3.97452	2.9925	250.435	3.7925	206.972
		2.99417	84.2973	3.79417	96.2657	2.99417	2.71101	3.79417	3.37251	2.99417	206.044	3.79417	207.778
		2.99583	87.4138	3.79583	95.1011	2.99583	5.83499	3.79583	3.41746	2.99583	202.693	3.79583	205.59
		2.9975	80.2418	3.7975	95.5596	2.9975	1.61053	3.7975	2.8429	2.9975	200.024	3.7975	204.464
		2.99917	81.257	3.79917	96.676	2.99917	-1.86609	3.79917	1.57087	2.99917	205.876	3.79917	203.74
		3.00083	88.5975	3.80083	97.145	3.00083	1.80753	3.80083	0.0608597	3.00083	212.627	3.80083	204.519
		3.0025	82.0592	3.8025	97.7522	3.0025	1.33132	3.8025	1.08644	3.0025	227.624	3.8025	203.918
		3.00417	92.5145	3.80417	98.7766	3.00417	2.5669	3.80417	1.20926	3.00417	211.481	3.80417	202.925
		3.00583	83.2645	3.80583	99.3316	3.00583	1.00523	3.80583	1.8258	3.00583	214.812	3.80583	200.938
		3.0075	89.6353	3.8075	99.1305	3.0075	3.5584	3.8075	2.1118	3.0075	203.207	3.8075	201.638
		3.00917	84.985	3.80917	98.4858	3.00917	3.8125	3.80917	1.65317	3.00917	206.964	3.80917	201.154
		3.01083	90.9865	3.81083	98.0072	3.01083	0.060135	3.81083	2.24938	3.01083	198.011	3.81083	198.359
		3.0125	77.5611	3.8125	96.7684	3.0125	-1.40475	3.8125	2.49373	3.0125	208.522	3.8125	204.689
		3.01417	80.915	3.81417	97.0238	3.01417	3.7429	3.81417	2.52707	3.01417	196.058	3.81417	205.196
		3.01583	83.6828	3.81583	96.9001	3.01583	2.03844	3.81583	4.41625	3.01583	213.498	3.81583	204.671
		3.0175	84.29	3.8175	97.4777	3.0175	1.70896	3.8175	3.81632	3.0175	235.698	3.8175	204.366
		3.01917	91.0929	3.81917	96.332	3.01917	-2.991	3.81917	3.59807	3.01917	202.451	3.81917	204.389
		3.02083	83.0033	3.82083	95.4958	3.02083	3.54802	3.82083	3.29001	3.02083	196.233	3.82083	204.662
		3.0225	81.6469	3.8225	94.9295	3.0225	14.996	3.8225	2.2181	3.0225	200.15	3.8225	204.94
		3.02417	84.0429	3.82417	95.5829	3.02417	2.84223	3.82417	1.83742	3.02417	197.144	3.82417	204.063
		3.02583	85.9926	3.82583	96.3824	3.02583	-0.9974	3.82583	2.37812	3.02583	213.82	3.82583	203.765
		3.0275	85.3215	3.8275	96.9887	3.0275	19.4617	3.8275	2.24811	3.0275	197.589	3.8275	205.614
		3.02917	86.431	3.82917	98.8654	3.02917	26.9088	3.82917	2.02051	3.02917	200.64	3.82917	198.705
		3.03083	80.6939	3.83083	98.7862	3.03083	2.36243	3.83083	2.51987	3.03083	199.385	3.83083	197.681
		3.0325	90.9786	3.8325	98.0277	3.0325	5.97806	3.8325	1.52932	3.0325	202.87	3.8325	197.522
		3.03417	90.8958	3.83417	98.1754	3.03417	-0.27235	3.83417	1.54754	3.03417	212.051	3.83417	196.556
		3.03583	83.1215	3.83583	98.9808	3.03583	2.43623	3.83583	0.618699	3.03583	204.125	3.83583	195.164
		3.0375	78.7056	3.8375	99.527	3.0375	5.06165	3.8375	0.55043	3.0375	198.734	3.8375	193.745
		3.03917	81.3173	3.83917	100.243	3.03917	2.74316	3.83917	0.804162	3.03917	203.71	3.83917	193.726
		3.04083	93.1556	3.84083	99.7232	3.04083	1.22017	3.84083	1.47457	3.04083	202.577	3.84083	192.406
		3.0425	90.1798	3.8425	99.1276	3.0425	-1.9507	3.8425	1.77992	3.0425	200.722	3.8425	193.809
		3.04417	85.9354	3.84417	98.2751	3.04417	5.93741	3.84417	2.03131	3.04417	201.44	3.84417	192.397
		3.04583	87.0898	3.84583	96.4615	3.04583	1.63492	3.84583	2.05319	3.04583	197.995	3.84583	191.385
		3.0475	86.0939	3.8475	97.4122	3.0475	6.50305	3.8475	1.44518	3.0475	191.279	3.8475	190.161
		3.04917	84.0886	3.84917	99.3126	3.04917	1.06156	3.84917	0.958016	3.04917	196.957	3.84917	189.497
		3.05083	84.4542	3.85083	98.3398	3.05083	0.821968	3.85083	1.24038	3.05083	194.463	3.85083	189.93
		3.0525	98.254	3.8525	97.6794	3.0525	4.20158	3.8525	1.42767	3.0525	200.089	3.8525	190.79
		3.05417	84.6591	3.85417	97.1498	3.05417	-2.59938	3.85417	1.50694	3.05417	204.938	3.85417	190.543
		3.05583	88.6155	3.85583	96.8296	3.05583	5.12832	3.85583	1.46468	3.05583	197.936	3.85583	190.103
		3.0575	83.592	3.8575	97.2613	3.0575	1.25109	3.8575	0.474841	3.0575	200.944	3.8575	190.216
		3.05917	80.9136	3.85917	98.694	3.05917	0.384392	3.85917	0.0610031	3.05917	200.933	3.85917	188.816
		3.06083	82.6934	3.86083	99.1519	3.06083	-0.22102	3.86083	-0.160552	3.06083	199.273	3.86083	194.454
		3.0625	81.5207	3.8625	99.0509	3.0625	-2.71059	3.8625	0.0946831	3.0625	212.166	3.8625	194.675
		3.06417	86.4236	3.86417	98.9774	3.06417	2.61769	3.86417	0.0586159	3.06417	199.356	3.86417	195.489
		3.06583	90.0442	3.86583	96.9835	3.06583	1.41998	3.86583	0.392226	3.06583	194.927	3.86583	195.411
		3.0675	83.7105	3.8675	100.514	3.0675	4.00549	3.8675	0.354939	3.0675	193.67	3.8675	194.294
		3.06917	87.8113	3.86917	104.901	3.06917	9.66601	3.86917	-0.0210197	3.06917	190.348	3.86917	194.662
		3.07083	82.6367	3.87083	110.2	3.07083	3.50027	3.87083	0.326407	3.07083	200.687	3.87083	203.085
		3.0725	92.4328	3.8725	109.753	3.0725	2.58781	3.8725	-0.073967	3.0725	199.537	3.8725	203.332
		3.07417	95.4199	3.87417	109.291	3.07417	-2.03874	3.87417	1.10334	3.07417	198.363	3.87417	202.183
		3.07583	86.9905	3.87583	107.992	3.07583	-2.42827	3.87583	0.966489	3.07583	199.234	3.87583	202.139
		3.0775	87.8738	3.8775	108.609	3.0775	2.46648	3.8775	1.43513	3.0775	191.537	3.8775	196.629
		3.07917	90.6095	3.87917	108.639	3.07917	3.03578	3.87917	1.18512	3.07917	187.665	3.87917	196.152
		3.08083	83.5525	3.88083	107.65	3.08083	1.05241	3.88083	1.59156	3.08083	192.926	3.88083	195.914
		3.0825	87.9324	3.8825	107.937	3.0825	-3.75711	3.8825	1.48425	3.0825	187.506	3.8825	195.716
		3.08417	86.3291	3.88417	104.044	3.08417	-0.2839	3.88417	1.27352	3.08417	187.549	3.88417	195.382
		3.08583	90.2947	3.88583	100.517	3.08583	0.898064	3.88583	1.6892	3.08583	229	3.88583	193.835
		3.0875	86.488	3.8875	95.6249	3.0875	3.48457	3.8875	1.34267	3.0875	195.561	3.8875	184.773
		3.08917	85.7856	3.88917	95.6898	3.08917	1.59959	3.88917	1.378	3.08917	225.415	3.88917	183.021
		3.09083	77.273	3.89083	95.1905	3.09083	-0.74237	3.89083	0.390302	3.09083	215.86	3.89083	182.92
		3.0925	92.5192	3.8925	96.5464	3.0925	3.62064	3.8925	0.299376	3.0925	193.185	3.8925	183.05
		3.09417	88.1323	3.89417	95.5559	3.09417	3.77194	3.89417	0.270796	3.09417	196.99	3.89417	182.471
		3.09583	88.8614	3.89583	95.8992	3.09583	-1.22715	3.89583	0.200639	3.09583	182.733	3.89583	182.588
		3.0975	88.2779	3.8975	95.5924	3.0975	12.3546	3.8975	0.671893	3.0975	197.024	3.8975	182.54
		3.09917	84.6141	3.89917	95.7262	3.09917	5.31662	3.89917	3.21575	3.09917	200.844	3.89917	182.79
		3.10083	82.0537	3.90083	96.0159	3.10083	-1.41345	3.90083	6.61599	3.10083	188.043	3.90083	182.438
		3.1025	85.0337	3.9025	95.9839	3.1025	4.1363	3.9025	7.8332	3.1025	187.496	3.9025	182.399
		3.10417	85.5928	3.90417	96.306	3.10417	-1.29044	3.90417	7.30242	3.10417	187.043	3.90417	182.077
		3.10583	93.8451	3.90583	96.0415	3.10583	0.635811	3.90583	7.95561	3.10583	189.038	3.90583	183.636
		3.1075	90.1204	3.9075	96.3421	3.1075	0.499496	3.9075	8.07776	3.1075	184.89	3.9075	183.458
		3.10917	88.3596	3.90917	96.5133	3.10917	-0.02258	3.90917	8.1856	3.10917	192.955	3.90917	181.964
		3.11083	89.3018	3.91083	99.4821	3.11083	2.12756	3.91083	8.24151	3.11083	196.621	3.91083	181.556
		3.1125	87.884	3.9125	99.1916	3.1125	4.21862	3.9125	7.8225	3.1125	184.428	3.9125	181.854
		3.11417	85.3896	3.91417	99.4562	3.11417	4.09519	3.91417	7.48041	3.11417	207.994	3.91417	181.509
		3.11583	94.0012	3.91583	99.5899	3.11583	9.76527	3.91583	5.06036	3.11583	184.949	3.91583	180.401
		3.1175	88.2673	3.9175	99.4166	3.1175	1.27904	3.9175	2.38416	3.1175	191.821	3.9175	181.229
		3.11917	94.8555	3.91917	99.2835	3.11917	-1.05782	3.91917	1.17689	3.11917	197.454	3.91917	181.721
		3.12083	97.0726	3.92083	99.0809	3.12083	1.09492	3.92083	1.30093	3.12083	199.633	3.92083	182.711
		3.1225	85.8657	3.9225	98.7667	3.1225	7.98912	3.9225	1.40402	3.1225	194.94	3.9225	181.237
		3.12417	84.0599	3.92417	99.3503	3.12417	-4.63428	3.92417	1.66062	3.12417	189.353	3.92417	180.313
		3.12583	83.5264	3.92583	98.0217	3.12583	-1.555	3.92583	1.85515	3.12583	185.223	3.92583	179.949
		3.1275	89.3452	3.9275	95.2079	3.1275	3.69421	3.9275	0.869504	3.1275	190.437	3.9275	179.057
		3.12917	83.3584	3.92917	95.6849	3.12917	3.8376	3.92917	1.51437	3.12917	192.764	3.92917	177.601
		3.13083	92.8985	3.93083	95.8086	3.13083	0.905838	3.93083	1.31008	3.13083	182.443	3.93083	180.437
		3.1325	85.5635	3.9325	97.0758	3.1325	-0.63081	3.9325	1.26584	3.1325	186.745	3.9325	179.667
		3.13417	89.484	3.93417	97.2565	3.13417	1.67091	3.93417	0.672198	3.13417	174.956	3.93417	178.726
		3.13583	91.4656	3.93583	97.6247	3.13583	2.25692	3.93583	0.715397	3.13583	183.991	3.93583	177.742
		3.1375	86.0205	3.9375	96.842	3.1375	-3.87778	3.9375	0.859898	3.1375	200.701	3.9375	177.362
		3.13917	87.8691	3.93917	97.0382	3.13917	4.60342	3.93917	0.495556	3.13917	190.317	3.93917	176.792
		3.14083	82.4342	3.94083	96.8844	3.14083	5.84576	3.94083	0.751213	3.14083	198.626	3.94083	177.27
		3.1425	93.5983	3.9425	96.3775	3.1425	1.82231	3.9425	0.90924	3.1425	191.213	3.9425	177.456
		3.14417	86.5756	3.94417	96.0678	3.14417	1.33791	3.94417	1.32954	3.14417	186.863	3.94417	177.045
		3.14583	93.6794	3.94583	95.5935	3.14583	3.40539	3.94583	1.02939	3.14583	180.256	3.94583	176.859
		3.1475	82.5438	3.9475	95.0814	3.1475	-1.58184	3.9475	0.505473	3.1475	185.925	3.9475	173.337
		3.14917	86.4902	3.94917	93.5097	3.14917	-1.91412	3.94917	0.750918	3.14917	184.255	3.94917	174.549
		3.15083	83.7806	3.95083	93.4697	3.15083	7.25575	3.95083	1.64886	3.15083	185.41	3.95083	173.565
		3.1525	89.2618	3.9525	93.1095	3.1525	5.01305	3.9525	1.82606	3.1525	187.451	3.9525	172.423
		3.15417	86.2989	3.95417	94.4768	3.15417	-5.96863	3.95417	2.0518	3.15417	179.213	3.95417	171.676
		3.15583	97.0423	3.95583	94.7628	3.15583	-1.93646	3.95583	2.21423	3.15583	183.185	3.95583	171.866
		3.1575	93.0369	3.9575	95.096	3.1575	19.8125	3.9575	2.48878	3.1575	170.556	3.9575	172.905
		3.15917	85.7061	3.95917	95.5479	3.15917	8.39629	3.95917	1.80011	3.15917	167.032	3.95917	172.631
		3.16083	84.3409	3.96083	96.4418	3.16083	9.24044	3.96083	2.12272	3.16083	180.971	3.96083	172.341
		3.1625	88.192	3.9625	96.5499	3.1625	-1.61082	3.9625	2.72536	3.1625	181.707	3.9625	172.12
		3.16417	87.5304	3.96417	96.8142	3.16417	-0.44067	3.96417	3.06839	3.16417	174.02	3.96417	171.562
		3.16583	88.66	3.96583	97.47	3.16583	-1.1123	3.96583	2.8445	3.16583	174.725	3.96583	170.013
		3.1675	86.5214	3.9675	97.6862	3.1675	0.778992	3.9675	1.90905	3.1675	178.176	3.9675	169.14
		3.16917	90.3476	3.96917	98.1514	3.16917	3.46804	3.96917	1.49705	3.16917	175.578	3.96917	168.275
		3.17083	88.4628	3.97083	97.1203	3.17083	-3.48515	3.97083	1.84436	3.17083	179.259	3.97083	167.584
		3.1725	94.0482	3.9725	97.0991	3.1725	7.61939	3.9725	2.14672	3.1725	180.152	3.9725	166.361
		3.17417	86.6404	3.97417	96.9818	3.17417	5.12115	3.97417	1.91718	3.17417	194.33	3.97417	164.333
		3.17583	88.068	3.97583	97.2259	3.17583	4.79861	3.97583	2.19523	3.17583	183.857	3.97583	169.704
		3.1775	89.6928	3.9775	97.2449	3.1775	1.91648	3.9775	2.03845	3.1775	181.077	3.9775	169.725
		3.17917	83.9511	3.97917	97.3899	3.17917	1.2823	3.97917	2.11523	3.17917	223.775	3.97917	168.551
		3.18083	84.4933	3.98083	96.957	3.18083	1.03119	3.98083	1.91909	3.18083	208.406	3.98083	167.569
		3.1825	88.5429	3.9825	96.4203	3.1825	0.154617	3.9825	1.88575	3.1825	166.701	3.9825	167.322
		3.18417	95.6471	3.98417	96.7372	3.18417	-3.40838	3.98417	2.00724	3.18417	174.936	3.98417	167.464
		3.18583	93.0687	3.98583	96.1425	3.18583	-1.84811	3.98583	2.86131	3.18583	176.936	3.98583	168.843
		3.1875	83.1745	3.9875	96.0473	3.1875	1.06383	3.9875	2.3727	3.1875	171.846	3.9875	167.791
		3.18917	85.9116	3.98917	96.204	3.18917	-0.2757	3.98917	2.97002	3.18917	172.351	3.98917	169.81
		3.19083	83.8809	3.99083	95.8165	3.19083	0.037979	3.99083	6.07816	3.19083	165.805	3.99083	168.914
		3.1925	96.9382	3.9925	96.5712	3.1925	1.19782	3.9925	7.43863	3.1925	174.123	3.9925	162.567
		3.19417	87.868	3.99417	96.1454	3.19417	-4.90852	3.99417	7.53018	3.19417	172.106	3.99417	162.149
		3.19583	84.851	3.99583	96.2986	3.19583	0.926346	3.99583	7.14592	3.19583	174.119	3.99583	164.142
		3.1975	84.4939	3.9975	96.6121	3.1975	1.66467	3.9975	7.34756	3.1975	183.081	3.9975	164.086
		3.19917	85.0804	3.99917	96.7416	3.19917	0.632698	3.99917	7.46198	3.19917	171.008	3.99917	164.79
		3.20083	81.1834	4.00083	96.7671	3.20083	-2.6869	4.00083	7.48695	3.20083	170.237	4.00083	165.759
		3.2025	88.009	4.0025	97.1215	3.2025	-1.53494	4.0025	6.69213	3.2025	173.764	4.0025	165.083
		3.20417	88.7223	4.00417	97.7499	3.20417	2.50731	4.00417	6.87783	3.20417	181.301	4.00417	165.025
		3.20583	86.6357	4.00583	97.7578	3.20583	14.4823	4.00583	6.50098	3.20583	171.338	4.00583	162.252
		3.2075	91.6791	4.0075	98.1474	3.2075	-0.43629	4.0075	3.10274	3.2075	173.044	4.0075	161.594
		3.20917	88.5543	4.00917	96.8031	3.20917	2.46754	4.00917	1.78557	3.20917	173.947	4.00917	160.356
		3.21083	93.4154	4.01083	96.8132	3.21083	3.28587	4.01083	1.6461	3.21083	178.711	4.01083	160.731
		3.2125	93.8356	4.0125	97.0379	3.2125	3.13984	4.0125	1.42958	3.2125	165.928	4.0125	158.804
		3.21417	86.7785	4.01417	97.5143	3.21417	2.64542	4.01417	0.843459	3.21417	167.542	4.01417	158.541
		3.21583	95.6096	4.01583	97.3267	3.21583	3.56907	4.01583	0.541264	3.21583	169.65	4.01583	159.171
		3.2175	88.951	4.0175	96.8175	3.2175	2.44102	4.0175	0.459074	3.2175	168.125	4.0175	157.156
		3.21917	94.6827	4.01917	96.2476	3.21917	-0.5764	4.01917	0.255875	3.21917	173.188	4.01917	155.593
		3.22083	86.4869	4.02083	96.8368	3.22083	7.7299	4.02083	0.0503944	3.22083	171.755	4.02083	154.343
		3.2225	87.0069	4.0225	97.7075	3.2225	2.43941	4.0225	-0.466441	3.2225	169.178	4.0225	153.925
		3.22417	84.9188	4.02417	98.8053	3.22417	3.52423	4.02417	-0.400891	3.22417	172.089	4.02417	153.527
		3.22583	84.8296	4.02583	99.948	3.22583	0.862251	4.02583	0.280676	3.22583	167.821	4.02583	154.967
		3.2275	95.1735	4.0275	99.7079	3.2275	5.1066	4.0275	0.741451	3.2275	176.626	4.0275	154.223
		3.22917	90.473	4.02917	99.825	3.22917	11.6668	4.02917	0.568653	3.22917	173.762	4.02917	157.113
		3.23083	82.5499	4.03083	99.5669	3.23083	-1.35484	4.03083	1.57601	3.23083	178.037	4.03083	158.212
		3.2325	83.7824	4.0325	99.1463	3.2325	-2.26344	4.0325	1.81605	3.2325	166.049	4.0325	157.563
		3.23417	87.5478	4.03417	100.361	3.23417	-1.0754	4.03417	1.66568	3.23417	167.598	4.03417	159.301
		3.23583	91.2878	4.03583	100.239	3.23583	0.940041	4.03583	2.4897	3.23583	171.662	4.03583	161.131
		3.2375	87.8092	4.0375	99.68	3.2375	-0.38065	4.0375	2.88117	3.2375	164.849	4.0375	162.006
		3.23917	88.6344	4.03917	98.6017	3.23917	-1.57162	4.03917	2.94915	3.23917	164.606	4.03917	160.955
		3.24083	87.6416	4.04083	97.4507	3.24083	2.96954	4.04083	4.15003	3.24083	168.485	4.04083	160.891
		3.2425	91.0142	4.0425	96.5671	3.2425	-0.79025	4.0425	5.3341	3.2425	159.104	4.0425	158.911
		3.24417	85.6841	4.04417	97.098	3.24417	4.765	4.04417	7.96014	3.24417	194.979	4.04417	156.86
		3.24583	89.4593	4.04583	97.3486	3.24583	11.103	4.04583	8.07104	3.24583	162.328	4.04583	152.49
		3.2475	82.3172	4.0475	98.9596	3.2475	-1.771	4.0475	7.27014	3.2475	160.107	4.0475	150.238
		3.24917	88.1374	4.04917	99.9982	3.24917	1.62946	4.04917	7.21859	3.24917	160.656	4.04917	147.94
		3.25083	90.7299	4.05083	99.801	3.25083	5.94821	4.05083	7.46826	3.25083	162.167	4.05083	145.648
		3.2525	99.6034	4.0525	100.144	3.2525	3.16088	4.0525	7.08401	3.2525	166.889	4.0525	142.723
		3.25417	97.3779	4.05417	99.4235	3.25417	1.96119	4.05417	7.02388	3.25417	156.457	4.05417	142.004
		3.25583	93.8481	4.05583	99.791	3.25583	2.41926	4.05583	7.06838	3.25583	157.004	4.05583	143.662
		3.2575	86.2076	4.0575	99.8819	3.2575	-2.50747	4.0575	6.03459	3.2575	163.773	4.0575	143.006
		3.25917	84.8785	4.05917	101.137	3.25917	2.29201	4.05917	4.20978	3.25917	156.058	4.05917	142.939
		3.26083	93.6693	4.06083	100.136	3.26083	-0.69302	4.06083	1.01476	3.26083	154.478	4.06083	143.853
		3.2625	83.0747	4.0625	99.7546	3.2625	-0.16221	4.0625	1.16003	3.2625	152.843	4.0625	143.946
		3.26417	87.3766	4.06417	98.0055	3.26417	2.30261	4.06417	1.3772	3.26417	154.44	4.06417	146.232
		3.26583	94.9054	4.06583	96.8467	3.26583	1.61777	4.06583	1.49127	3.26583	154.652	4.06583	145.343
		3.2675	90.0349	4.0675	95.9521	3.2675	4.18931	4.0675	1.46329	3.2675	153.822	4.0675	144.717
		3.26917	91.5501	4.06917	97.625	3.26917	-0.86774	4.06917	1.41923	3.26917	150.651	4.06917	145.616
		3.27083	96.9338	4.07083	99.3714	3.27083	2.37114	4.07083	1.46022	3.27083	150.384	4.07083	146.543
		3.2725	91.2349	4.0725	99.2889	3.2725	5.41886	4.0725	1.78842	3.2725	145.7	4.0725	146.066
		3.27417	99.9714	4.07417	99.2467	3.27417	-1.21204	4.07417	1.56488	3.27417	163.257	4.07417	150.66
		3.27583	90.4794	4.07583	98.6757	3.27583	1.89894	4.07583	1.39521	3.27583	197.924	4.07583	150.362
		3.2775	93.7347	4.0775	99.7478	3.2775	0.889442	4.0775	1.16707	3.2775	169.716	4.0775	149.103
		3.27917	87.867	4.07917	99.2875	3.27917	-3.92138	4.07917	1.3409	3.27917	162.333	4.07917	148.343
		3.28083	94.8006	4.08083	99.6885	3.28083	3.3785	4.08083	1.25212	3.28083	152.884	4.08083	147.961
		3.2825	95.8659	4.0825	101.638	3.2825	7.00838	4.0825	1.86024	3.2825	152.287	4.0825	147.977
		3.28417	89.0848	4.08417	102.387	3.28417	-0.5472	4.08417	2.21541	3.28417	146.304	4.08417	149.351
		3.28583	85.3811	4.08583	100.424	3.28583	0.853546	4.08583	3.00787	3.28583	171.866	4.08583	148.284
		3.2875	92.6736	4.0875	98.9771	3.2875	-0.78806	4.0875	3.45495	3.2875	194.44	4.0875	147.7
		3.28917	90.9604	4.08917	98.9635	3.28917	0.479568	4.08917	2.97326	3.28917	153.82	4.08917	146.483
		3.29083	89.2502	4.09083	98.0745	3.29083	-3.86176	4.09083	6.47145	3.29083	153.127	4.09083	143.089
		3.2925	85.4702	4.0925	98.0357	3.2925	-0.67708	4.0925	6.71227	3.2925	155.49	4.0925	142.426
		3.29417	88.6449	4.09417	98.3966	3.29417	2.41833	4.09417	6.96164	3.29417	152.158	4.09417	142.39
		3.29583	107.704	4.09583	98.834	3.29583	1.74059	4.09583	6.60854	3.29583	154.843	4.09583	142.289
		3.2975	96.8151	4.0975	98.4721	3.2975	2.607	4.0975	7.30422	3.2975	146.152	4.0975	139.013
		3.29917	83.2218	4.09917	97.9662	3.29917	-0.55436	4.09917	6.77384	3.29917	144.788	4.09917	139.451
		3.30083	91.1868	4.10083	97.833	3.30083	1.03223	4.10083	6.26815	3.30083	141.919	4.10083	139.587
		3.3025	82.143	4.1025	99.2791	3.3025	3.26891	4.1025	6.67398	3.3025	143.402	4.1025	139.071
		3.30417	81.3846	4.10417	99.0585	3.30417	-3.99161	4.10417	6.1058	3.30417	160.608	4.10417	136.225
		3.30583	87.9483	4.10583	98.7895	3.30583	-1.78773	4.10583	6.31443	3.30583	145.625	4.10583	135.209
		3.3075	93.8513	4.1075	99.3289	3.3075	-1.96048	4.1075	4.79735	3.3075	139.168	4.1075	132.679
		3.30917	91.1295	4.10917	98.7685	3.30917	2.64841	4.10917	5.75823	3.30917	152.749	4.10917	133.658
		3.31083	89.703	4.11083	98.4915	3.31083	-1.38927	4.11083	7.55271	3.31083	138.383	4.11083	132.672
		3.3125	85.52	4.1125	97.5923	3.3125	3.35486	4.1125	8.54587	3.3125	144.228	4.1125	132.61
		3.31417	89.0916	4.11417	98.1967	3.31417	1.48161	4.11417	8.45108	3.31417	193.793	4.11417	132.04
		3.31583	91.4094	4.11583	97.2125	3.31583	0.221977	4.11583	8.43587	3.31583	159.951	4.11583	130.123
		3.3175	100.077	4.1175	96.7262	3.3175	-2.25431	4.1175	9.24274	3.3175	143.276	4.1175	127.199
		3.31917	89.301	4.11917	95.9704	3.31917	1.61164	4.11917	8.30536	3.31917	156.277	4.11917	126.764
		3.32083	91.7044	4.12083	96.3596	3.32083	2.26736	4.12083	8.15095	3.32083	146.364	4.12083	126.905
		3.3225	90.3899	4.1225	96.5534	3.3225	-1.71206	4.1225	7.94032	3.3225	149.051	4.1225	125.673
		3.32417	90.2827	4.12417	96.5309	3.32417	-2.9806	4.12417	5.82017	3.32417	148.621	4.12417	124.319
		3.32583	91.0592	4.12583	96.5315	3.32583	3.72029	4.12583	4.48613	3.32583	145.033	4.12583	121.43
		3.3275	86.9746	4.1275	95.7772	3.3275	0.374428	4.1275	2.58007	3.3275	166.212	4.1275	120.708
[truncated: 7,830 more rows]

## Sheet: Extended data 2d
Extended data 2d
		E+Q				Q+Pi				Q
		time	raw intensity	time	filtered_intensity	time	raw intensity	time	filtered_intensity	time	raw intensity	time	filtered_intensity
	GLS2 K253A	0.000833333	-6.27821	0.000833333	-1.25564	0.000833333	-3.59264	0.000833333	-3.71853	0.000833333	4.19814	0.000833333	0.839627
		0.0025	-6.28278	0.0025	-2.5122	0.0025	4.75655	0.0025	-5.76722	0.0025	1.94176	0.0025	1.22798
		0.00416667	-4.49461	0.00416667	-3.41112	0.00416667	34.5795	0.00416667	-1.85133	0.00416667	4.91953	0.00416667	2.21188
		0.00583333	-0.987839	0.00583333	-3.60869	0.00583333	10.7284	0.00583333	-2.70565	0.00583333	9.78636	0.00583333	4.16916
		0.0075	-8.32368	0.0075	-5.27343	0.0075	8.50885	0.0075	-4.00388	0.0075	5.78928	0.0075	5.32701
		0.00916667	-4.09901	0.00916667	-4.83759	0.00916667	4.0696	0.00916667	-2.47144	0.00916667	-2.63805	0.00916667	3.95977
		0.0108333	-4.42284	0.0108333	-4.4656	0.0108333	12.3906	0.0108333	-0.944629	0.0108333	26.1333	0.0108333	8.79809
		0.0125	-7.13368	0.0125	-4.99341	0.0125	9.91772	0.0125	-5.87697	0.0125	-2.74863	0.0125	7.26446
		0.0141667	-4.60248	0.0141667	-5.71634	0.0141667	7.50044	0.0141667	-6.52256	0.0141667	-2.65344	0.0141667	4.7765
		0.0158333	-7.69487	0.0158333	-5.59058	0.0158333	3.70654	0.0158333	-7.48302	0.0158333	-1.15215	0.0158333	3.38821
		0.0175	-1.07115	0.0175	-4.985	0.0175	8.71873	0.0175	-6.5532	0.0175	6.50458	0.0175	5.21674
		0.0191667	-6.42792	0.0191667	-5.38602	0.0191667	6.03456	0.0191667	-7.8244	0.0191667	1.5062	0.0191667	0.291312
		0.0208333	-8.72685	0.0208333	-5.70465	0.0208333	12.0766	0.0208333	-7.39263	0.0208333	-3.05055	0.0208333	0.230927
		0.0225	-4.57071	0.0225	-5.6983	0.0225	11.42	0.0225	-6.60872	0.0225	-4.64899	0.0225	-0.168182
		0.0241667	-7.39507	0.0241667	-5.63834	0.0241667	9.92645	0.0241667	-5.36474	0.0241667	-1.8522	0.0241667	-0.308194
		0.0258333	-8.84862	0.0258333	-7.19383	0.0258333	11.1012	0.0258333	-4.88825	0.0258333	0.767136	0.0258333	-1.45568
		0.0275	-7.36063	0.0275	-7.38037	0.0275	2.3777	0.0275	-5.61962	0.0275	-2.62244	0.0275	-2.28141
		0.0291667	-7.09889	0.0291667	-7.05478	0.0291667	1.48322	0.0291667	-7.73829	0.0291667	-0.575241	0.0291667	-1.78635
		0.0308333	-7.5674	0.0308333	-7.65412	0.0308333	-5.83514	0.0308333	-11.1893	0.0308333	-2.88551	0.0308333	-1.43365
		0.0325	-3.32202	0.0325	-6.83951	0.0325	5.85031	0.0325	-12.0045	0.0325	-0.0891876	0.0325	-1.08105
		0.0341667	-5.3136	0.0341667	-6.13251	0.0341667	-3.05467	0.0341667	-14.8357	0.0341667	-4.48112	0.0341667	-2.1307
		0.0358333	-10.5505	0.0358333	-6.77047	0.0358333	-1.32388	0.0358333	-15.576	0.0358333	0.650452	0.0358333	-1.47612
		0.0375	-6.58821	0.0375	-6.66834	0.0375	1.93379	0.0375	-15.4859	0.0375	1.38744	0.0375	-1.08359
		0.0391667	-7.38155	0.0391667	-6.63117	0.0391667	2.40823	0.0391667	-13.8372	0.0391667	31.8144	0.0391667	5.8564
		0.0408333	-4.05176	0.0408333	-6.77711	0.0408333	3.61969	0.0408333	-14.2834	0.0408333	-0.194366	0.0408333	5.83536
		0.0425	-2.95467	0.0425	-6.30533	0.0425	-0.641434	0.0425	-13.8007	0.0425	4.61624	0.0425	7.65484
		0.0441667	-2.20702	0.0441667	-4.63664	0.0441667	2.52895	0.0441667	-13.0302	0.0441667	25.9901	0.0441667	12.7228
		0.0458333	-6.81589	0.0458333	-4.68217	0.0458333	20.2779	0.0458333	-9.36133	0.0458333	-1.37656	0.0458333	12.17
		0.0475	-2.7858	0.0475	-3.76302	0.0475	15.2227	0.0475	-6.79844	0.0475	2.27554	0.0475	6.26219
		0.0491667	-5.13181	0.0491667	-3.97903	0.0491667	4.98009	0.0491667	-6.52636	0.0491667	2.34349	0.0491667	6.76976
		0.0508333	-3.16978	0.0508333	-4.02206	0.0508333	-2.25897	0.0508333	-6.84987	0.0508333	0.866318	0.0508333	6.01978
		0.0525	-3.95461	0.0525	-4.37158	0.0525	2.18568	0.0525	-6.91852	0.0525	-0.142456	0.0525	0.793268
		0.0541667	-9.48405	0.0541667	-4.90521	0.0541667	9.50575	0.0541667	-9.07295	0.0541667	1.38744	0.0541667	1.34607
		0.0558333	-5.04184	0.0558333	-5.35642	0.0558333	11.6063	0.0558333	-9.79623	0.0558333	-3.76552	0.0558333	0.137854
		0.0575	-8.44339	0.0575	-6.01873	0.0575	3.89235	0.0575	-10.0138	0.0575	-3.39833	0.0575	-1.01051
		0.0591667	0.459518	0.0591667	-5.29287	0.0591667	-2.01848	0.0591667	-9.96568	0.0591667	0.894333	0.0591667	-1.00491
		0.0608333	-1.23323	0.0608333	-4.7486	0.0608333	5.49426	0.0608333	-9.30396	0.0608333	3.88974	0.0608333	-0.198468
		0.0625	-6.9295	0.0625	-4.23769	0.0625	0.951523	0.0625	-11.0148	0.0625	-5.53755	0.0625	-1.58347
		0.0641667	-3.97169	0.0641667	-4.02366	0.0641667	7.08946	0.0641667	-11.9182	0.0641667	-3.0209	0.0641667	-1.43454
		0.0658333	-8.67531	0.0658333	-4.07004	0.0658333	7.43991	0.0658333	-11.2087	0.0658333	-0.870667	0.0658333	-0.92901
		0.0675	-8.42682	0.0675	-5.84731	0.0675	7.19884	0.0675	-9.3652	0.0675	0.933304	0.0675	-0.921216
		0.0691667	-5.05139	0.0691667	-6.61094	0.0691667	6.70404	0.0691667	-9.12325	0.0691667	0.983902	0.0691667	-1.50238
		0.0708333	-1.65845	0.0708333	-5.55673	0.0708333	1.72412	0.0708333	-8.96873	0.0708333	0.13855	0.0708333	-0.367163
		0.0725	-11.6374	0.0725	-7.08987	0.0725	8.7654	0.0725	-8.63354	0.0725	-5.49527	0.0725	-0.862036
		0.0741667	-8.09998	0.0741667	-6.9748	0.0741667	5.19003	0.0741667	-9.08351	0.0741667	-3.99271	0.0741667	-1.48644
		0.0758333	-0.621323	0.0758333	-5.4137	0.0758333	3.61362	0.0758333	-9.80056	0.0758333	-3.49889	0.0758333	-2.37288
		0.0775	-3.47581	0.0775	-5.09858	0.0775	6.12933	0.0775	-9.9155	0.0775	-3.41687	0.0775	-3.25304
		0.0791667	-3.88771	0.0791667	-5.54444	0.0791667	6.00426	0.0791667	-9.05947	0.0791667	-4.03181	0.0791667	-4.08711
		0.0808333	-0.832016	0.0808333	-3.38337	0.0808333	3.81392	0.0808333	-10.0498	0.0808333	-3.79497	0.0808333	-3.74705
		0.0825	-3.50409	0.0825	-2.46419	0.0825	0.616547	0.0825	-10.9645	0.0825	4.27293	0.0825	-2.09392
		0.0841667	-4.10365	0.0841667	-3.16066	0.0841667	9.73605	0.0841667	-9.73998	0.0841667	1.53423	0.0841667	-1.0873
		0.0858333	-5.6501	0.0858333	-3.59551	0.0858333	12.261	0.0858333	-8.51365	0.0858333	12.0016	0.0858333	1.99639
		0.0875	-6.34987	0.0875	-4.08795	0.0875	10.9675	0.0875	-7.52101	0.0875	23.2211	0.0875	7.44698
		0.0891667	-8.94098	0.0891667	-5.70974	0.0891667	6.47243	0.0891667	-6.98931	0.0891667	0.194244	0.0891667	8.24482
		0.0908333	-7.63129	0.0908333	-6.53518	0.0908333	15.1431	0.0908333	-4.084	0.0908333	-0.183411	0.0908333	7.35355
		0.0925	-6.66031	0.0925	-7.04651	0.0925	3.5318	0.0925	-5.32485	0.0925	-3.51822	0.0925	6.34306
		0.0941667	-6.08881	0.0941667	-7.13425	0.0941667	3.38181	0.0941667	-7.10068	0.0941667	-3.09824	0.0941667	3.3231
		0.0958333	-4.01555	0.0958333	-6.66739	0.0958333	7.97952	0.0958333	-7.69827	0.0958333	-3.93524	0.0958333	-2.10817
		0.0975	-7.67177	0.0975	-6.41354	0.0975	17.4668	0.0975	-5.4994	0.0975	-5.18535	0.0975	-3.18409
		0.0991667	-8.12779	0.0991667	-6.51284	0.0991667	28.9544	0.0991667	-2.73713	0.0991667	2.04424	0.0991667	-2.73856
		0.100833	-5.98119	0.100833	-6.37702	0.100833	18.4032	0.100833	0.237152	0.100833	-0.187469	0.100833	-2.07241
		0.1025	-6.9178	0.1025	-6.54282	0.1025	14.1643	0.1025	2.39365	0.1025	0.0819092	0.1025	-1.43638
		0.104167	-6.42413	0.104167	-7.02454	0.104167	19.4239	0.104167	4.68253	0.104167	4.54909	0.104167	0.260483
		0.105833	-1.43869	0.105833	-5.77792	0.105833	21.4826	0.105833	5.48569	0.105833	3.33098	0.105833	1.96375
		0.1075	-7.47708	0.1075	-5.64778	0.1075	5.81557	0.1075	0.857925	0.1075	-6.42892	0.1075	0.269116
		0.109167	-10.2655	0.109167	-6.50465	0.109167	9.49763	0.109167	-0.923193	0.109167	-4.96111	0.109167	-0.685611
		0.110833	-4.7984	0.110833	-6.08077	0.110833	23.3386	0.110833	0.911664	0.110833	0.0287628	0.110833	-0.69624
		0.1125	-6.00485	0.1125	-5.99691	0.1125	6.63127	0.1125	-1.64686	0.1125	0.633835	0.1125	-1.47929
		0.114167	-5.64656	0.114167	-6.83849	0.114167	-2.5743	0.114167	-6.45825	0.114167	-3.77788	0.114167	-2.90106
		0.115833	-0.413834	0.115833	-5.42584	0.115833	19.8034	0.115833	-3.66067	0.115833	-2.26804	0.115833	-2.06888
		0.1175	-2.78354	0.1175	-3.92944	0.1175	6.75917	0.1175	-4.20836	0.1175	-6.9968	0.1175	-2.47602
		0.119167	-4.96208	0.119167	-3.96217	0.119167	4.51245	0.119167	-7.97359	0.119167	0.212952	0.119167	-2.43918
		0.120833	-5.44702	0.120833	-3.85061	0.120833	19.3055	0.120833	-5.43875	0.120833	1.52148	0.120833	-2.26165
		0.1225	-8.18396	0.1225	-4.35809	0.1225	4.60985	0.1225	-4.00192	0.1225	7.45148	0.1225	-0.0157837
		0.124167	-8.14211	0.124167	-5.90374	0.124167	2.24506	0.124167	-7.5136	0.124167	-6.07121	0.124167	-0.776419
		0.125833	-6.40575	0.125833	-6.62818	0.125833	1.45192	0.125833	-8.57505	0.125833	-1.02629	0.125833	0.417682
		0.1275	-6.26608	0.1275	-6.88898	0.1275	-1.19348	0.1275	-9.71623	0.1275	-2.82384	0.1275	-0.189676
		0.129167	-3.166	0.129167	-6.43278	0.129167	2.56725	0.129167	-13.0639	0.129167	-10.6825	0.129167	-2.63047
		0.130833	-9.23405	0.130833	-6.6428	0.130833	6.81931	0.130833	-12.622	0.130833	7.49927	0.130833	-2.62092
		0.1325	-9.79913	0.1325	-6.9742	0.1325	4.25458	0.1325	-12.2201	0.1325	-3.03566	0.1325	-2.01381
		0.134167	-5.48682	0.134167	-6.79042	0.134167	2.51991	0.134167	-12.0065	0.134167	4.92047	0.134167	-0.824454
		0.135833	-1.99515	0.135833	-5.93623	0.135833	5.46275	0.135833	-10.6752	0.135833	-2.79185	0.135833	-0.818057
		0.1375	-6.30705	0.1375	-6.56444	0.1375	4.04453	0.1375	-10.3798	0.1375	5.10698	0.1375	2.33984
		0.139167	-11.3797	0.139167	-6.99357	0.139167	8.12994	0.139167	-10.1177	0.139167	2.18181	0.139167	1.27635
		0.140833	-7.87526	0.140833	-6.60879	0.140833	6.56102	0.140833	-9.65637	0.140833	0.317444	0.140833	1.94697
		0.1425	-5.55284	0.1425	-6.622	0.1425	9.44389	0.1425	-8.27157	0.1425	7.35236	0.1425	2.43335
		0.144167	-5.64525	0.144167	-7.35202	0.144167	4.63831	0.144167	-8.43646	0.144167	-1.84952	0.144167	2.62181
		0.145833	-3.30333	0.145833	-6.75127	0.145833	36.0916	0.145833	-2.02705	0.145833	-0.534836	0.145833	1.49345
		0.1475	-3.20638	0.1475	-5.11661	0.1475	2.96797	0.1475	-3.05945	0.1475	6.25145	0.1475	2.30738
		0.149167	-5.47353	0.149167	-4.63626	0.149167	5.84598	0.149167	-3.20246	0.149167	-4.20135	0.149167	1.40362
		0.150833	-5.27878	0.150833	-4.58145	0.150833	6.04893	0.150833	-3.88145	0.150833	0.75499	0.150833	0.0841461
		0.1525	-6.56271	0.1525	-4.76494	0.1525	19.8397	0.1525	-0.841168	0.1525	-7.74438	0.1525	-1.09483
		0.154167	-2.14314	0.154167	-4.53291	0.154167	11.8796	0.154167	-5.68356	0.154167	-4.82167	0.154167	-1.95219
		0.155833	-4.56999	0.155833	-4.80563	0.155833	10.5683	0.155833	-4.16349	0.155833	-7.27232	0.155833	-4.65695
		0.1575	-5.64412	0.1575	-4.83975	0.1575	3.46489	0.1575	-4.63971	0.1575	0.216675	0.1575	-3.77334
		0.159167	-6.02652	0.159167	-4.9893	0.159167	14.1933	0.159167	-3.01082	0.159167	6.80969	0.159167	-2.5624
		0.160833	-3.60805	0.160833	-4.39836	0.160833	13.365	0.160833	-4.30577	0.160833	2.01555	0.160833	-0.610416
		0.1625	-5.92566	0.1625	-5.15487	0.1625	6.02557	0.1625	-5.47658	0.1625	-2.09001	0.1625	-0.0640839
		0.164167	-1.01094	0.164167	-4.44306	0.164167	6.02116	0.164167	-6.38601	0.164167	-5.85779	0.164167	0.218823
		0.165833	-7.09502	0.165833	-4.73324	0.165833	4.21538	0.165833	-6.23591	0.165833	-7.52733	0.165833	-1.32998
		0.1675	-8.68332	0.1675	-5.2646	0.1675	1.0766	0.1675	-8.85926	0.1675	-4.06404	0.1675	-3.50472
		0.169167	-8.45174	0.169167	-6.23333	0.169167	3.01717	0.169167	-10.9288	0.169167	-5.33275	0.169167	-4.97438
		0.170833	-8.65067	0.170833	-6.77834	0.170833	10.8734	0.170833	-9.95927	0.170833	0.272293	0.170833	-4.50192
		0.1725	-8.00319	0.1725	-8.17679	0.1725	5.78627	0.1725	-10.0062	0.1725	0.841278	0.1725	-3.16211
		0.174167	-4.69063	0.174167	-7.69591	0.174167	24.0691	0.174167	-6.0355	0.174167	12.7883	0.174167	0.901019
		0.175833	1.35716	0.175833	-5.68781	0.175833	26.2978	0.175833	-0.99126	0.175833	-3.7693	0.175833	0.959967
		0.1775	-3.68695	0.1775	-4.73485	0.1775	25.6495	0.1775	3.53521	0.1775	-3.69231	0.1775	1.28806
		0.179167	-7.64062	0.179167	-4.53285	0.179167	6.95724	0.179167	2.75198	0.179167	-2.88266	0.179167	0.657065
		0.180833	-3.60565	0.180833	-3.65334	0.180833	9.06361	0.180833	3.40745	0.180833	-7.35114	0.180833	-0.981418
		0.1825	1.2885	0.1825	-2.45751	0.1825	27.4637	0.1825	4.08637	0.1825	-10.5151	0.1825	-5.64209
		0.184167	-8.51158	0.184167	-4.43126	0.184167	12.3173	0.184167	1.29026	0.184167	-0.309433	0.184167	-4.95012
		0.185833	-4.66138	0.185833	-4.62615	0.185833	-0.772644	0.185833	-3.99417	0.185833	0.296616	0.185833	-4.15233
		0.1875	-9.94664	0.1875	-5.08735	0.1875	19.1395	0.1875	-1.55771	0.1875	-2.13445	0.1875	-4.00269
		0.189167	-3.7132	0.189167	-5.10886	0.189167	9.96097	0.189167	-1.37824	0.189167	-3.72459	0.189167	-3.27738
		0.190833	-6.58652	0.190833	-6.68386	0.190833	2.5666	0.190833	-6.35765	0.190833	9.59154	0.190833	0.743936
		0.1925	-3.49786	0.1925	-5.68112	0.1925	1.08264	0.1925	-8.60458	0.1925	-8.0399	0.1925	-0.802158
		0.194167	-4.36249	0.194167	-5.62134	0.194167	1.16866	0.194167	-8.21632	0.194167	-3.57301	0.194167	-1.57608
		0.195833	-7.35191	0.195833	-5.1024	0.195833	3.8598	0.195833	-11.2723	0.195833	-2.82272	0.195833	-1.71374
		0.1975	-6.74222	0.1975	-5.7082	0.1975	-3.19754	0.1975	-13.904	0.1975	-1.89076	0.1975	-1.34697
		0.199167	0.422562	0.199167	-4.30638	0.199167	5.47163	0.199167	-13.323	0.199167	-9.04846	0.199167	-5.07497
		0.200833	-4.62927	0.200833	-4.53267	0.200833	1.3389	0.200833	-13.2717	0.200833	2.8288	0.200833	-2.90123
		0.2025	-3.63512	0.2025	-4.38719	0.2025	-1.79738	0.2025	-13.8649	0.2025	-4.05913	0.2025	-2.99846
		0.204167	-4.39453	0.204167	-3.79572	0.204167	9.23386	0.204167	-12.7901	0.204167	-4.74184	0.204167	-3.38228
		0.205833	-2.39017	0.205833	-2.92531	0.205833	0.853439	0.205833	-11.9799	0.205833	-0.130081	0.205833	-3.03014
		0.2075	-4.82236	0.2075	-3.97429	0.2075	7.64262	0.2075	-11.5457	0.2075	-0.49472	0.2075	-1.31939
		0.209167	-4.47099	0.209167	-3.94263	0.209167	2.72859	0.209167	-11.2678	0.209167	-0.810959	0.209167	-2.04734
		0.210833	-1.32649	0.210833	-3.48091	0.210833	6.88083	0.210833	-9.53213	0.210833	-6.6852	0.210833	-2.57256
		0.2125	-5.67558	0.2125	-3.73712	0.2125	4.86493	0.2125	-10.4059	0.2125	-6.72064	0.2125	-2.96832
		0.214167	-5.79105	0.214167	-4.41729	0.214167	2.19565	0.214167	-10.1375	0.214167	5.17877	0.214167	-1.90655
		0.215833	-6.19325	0.215833	-4.69147	0.215833	3.3549	0.215833	-10.995	0.215833	2.85976	0.215833	-1.23565
		0.2175	-6.57201	0.2175	-5.11168	0.2175	2.82126	0.2175	-10.9765	0.2175	-3.88799	0.2175	-1.85106
		0.219167	-4.48564	0.219167	-5.74351	0.219167	-1.1403	0.219167	-12.5807	0.219167	-2.41788	0.219167	-0.997595
		0.220833	-7.2392	0.220833	-6.05623	0.220833	16.7347	0.220833	-10.2068	0.220833	-6.01405	0.220833	-0.856277
		0.2225	-2.06041	0.2225	-5.3101	0.2225	12.1459	0.2225	-8.21671	0.2225	-5.27216	0.2225	-2.94646
		0.224167	-3.49059	0.224167	-4.76957	0.224167	14.3477	0.224167	-6.01815	0.224167	-3.45999	0.224167	-4.21041
		0.225833	-4.67688	0.225833	-4.39054	0.225833	21.488	0.225833	-2.28481	0.225833	-1.09206	0.225833	-3.65123
		0.2275	-9.72437	0.2275	-5.43829	0.2275	9.41805	0.2275	-0.173138	0.2275	-0.642654	0.2275	-3.29618
		0.229167	-7.22781	0.229167	-5.43601	0.229167	2.58264	0.229167	-3.00354	0.229167	-3.8192	0.229167	-2.85721
		0.230833	-8.07745	0.230833	-6.63942	0.230833	4.1329	0.230833	-4.60615	0.230833	-2.54916	0.230833	-2.31261
		0.2325	-7.7218	0.2325	-7.48566	0.2325	2.70457	0.2325	-6.93477	0.2325	-2.28094	0.2325	-2.0768
		0.234167	-0.0891724	0.234167	-6.56812	0.234167	-1.0099	0.234167	-11.4343	0.234167	-1.41879	0.234167	-2.14215
		0.235833	-3.92355	0.235833	-5.40796	0.235833	4.62019	0.235833	-12.3939	0.235833	-0.940216	0.235833	-2.20166
		0.2375	-0.595886	0.2375	-4.08157	0.2375	0.694077	0.2375	-12.7716	0.2375	0.959732	0.2375	-1.24588
		0.239167	-7.09294	0.239167	-3.88467	0.239167	12.3508	0.239167	-11.1281	0.239167	-4.15808	0.239167	-1.56766
		0.240833	-10.3694	0.240833	-4.4142	0.240833	-0.314575	0.240833	-11.7319	0.240833	39.5163	0.240833	6.79178
		0.2425	-5.36131	0.2425	-5.46863	0.2425	-1.59308	0.2425	-11.8485	0.2425	3.85043	0.2425	7.84563
		0.244167	-4.40916	0.244167	-5.56575	0.244167	6.36673	0.244167	-11.4992	0.244167	6.30284	0.244167	9.29424
		0.245833	-9.89128	0.245833	-7.42483	0.245833	-1.10968	0.245833	-11.86	0.245833	-3.73682	0.245833	8.35493
		0.2475	-1.50409	0.2475	-6.30706	0.2475	0.277344	0.2475	-14.2747	0.2475	-3.75819	0.2475	8.43491
		0.249167	-4.23196	0.249167	-5.07956	0.249167	2.88112	0.249167	-13.6355	0.249167	-1.72096	0.249167	0.18746
		0.250833	-4.19928	0.250833	-4.84716	0.250833	12.6312	0.250833	-10.7906	0.250833	-4.77721	0.250833	-1.53807
		0.2525	-9.63966	0.2525	-5.89326	0.2525	14.6177	0.2525	-9.14045	0.2525	0.336151	0.2525	-2.73141
		0.254167	-0.939209	0.254167	-4.10284	0.254167	9.7885	0.254167	-6.96082	0.254167	-0.148926	0.254167	-2.01383
		0.255833	-6.37251	0.255833	-5.07653	0.255833	23.8047	0.255833	-2.25534	0.255833	-4.87558	0.255833	-2.2373
		0.2575	-7.65515	0.2575	-5.76116	0.2575	18.0744	0.2575	0.783313	0.2575	-6.84273	0.2575	-3.26166
		0.259167	-6.3454	0.259167	-6.19039	0.259167	15.2623	0.259167	1.30953	0.259167	-1.40778	0.259167	-2.58777
		0.260833	-8.7731	0.260833	-6.01707	0.260833	33.9978	0.260833	5.18555	0.260833	0.417801	0.260833	-2.57144
		0.2625	2.67938	0.2625	-5.29336	0.2625	1.56482	0.2625	3.54081	0.2625	-0.671722	0.2625	-2.676
		0.264167	-6.5351	0.264167	-5.32587	0.264167	9.58183	0.264167	0.696237	0.264167	1.98582	0.264167	-1.30372
		0.265833	-0.36998	0.265833	-3.86884	0.265833	17.2203	0.265833	0.525409	0.265833	15.2603	0.265833	3.11688
		0.2675	-4.45291	0.2675	-3.49034	0.2675	23.786	0.2675	2.23015	0.2675	-4.32999	0.2675	2.53244
		0.269167	-5.74011	0.269167	-2.88374	0.269167	-1.547	0.269167	-4.87881	0.269167	12.4713	0.269167	4.94315
		0.270833	-4.23988	0.270833	-4.2676	0.270833	3.71049	0.270833	-4.44968	0.270833	4.44066	0.270833	5.96562
		0.2725	-13.8912	0.2725	-5.73882	0.2725	29.8134	0.2725	-0.403363	0.2725	12.8355	0.2725	8.13556
		0.274167	-7.44859	0.274167	-7.15454	0.274167	13.0517	0.274167	-1.23708	0.274167	-3.87398	0.274167	4.30871
		0.275833	-1.0323	0.275833	-6.47042	0.275833	15.5678	0.275833	-2.88073	0.275833	-7.37746	0.275833	3.69922
		0.2775	-5.18416	0.2775	-6.35923	0.2775	6.78076	0.2775	-1.21518	0.2775	-4.92326	0.2775	0.220294
		0.279167	-3.88379	0.279167	-6.28801	0.279167	11.2958	0.279167	0.301883	0.279167	-4.85005	0.279167	-1.63785
		0.280833	-4.96391	0.280833	-4.50255	0.280833	0.802429	0.280833	-5.50031	0.280833	-8.63338	0.280833	-5.93163
		0.2825	-8.56721	0.2825	-4.72628	0.2825	12.5514	0.2825	-5.60037	0.2825	-2.37285	0.2825	-5.6314
		0.284167	-3.47115	0.284167	-5.21404	0.284167	9.42703	0.284167	-6.82852	0.284167	2.32881	0.284167	-3.69015
		0.285833	-5.72173	0.285833	-5.32156	0.285833	6.7896	0.285833	-6.82675	0.285833	-3.79082	0.285833	-3.46366
		0.2875	-5.8862	0.2875	-5.72204	0.2875	0.252487	0.2875	-9.03542	0.2875	-3.28642	0.2875	-3.15093
		0.289167	-8.09799	0.289167	-6.34886	0.289167	2.02252	0.289167	-8.7914	0.289167	-8.37622	0.289167	-3.0995
		0.290833	-4.19049	0.290833	-5.47351	0.290833	6.51923	0.290833	-9.99783	0.290833	-10.4387	0.290833	-4.71267
		0.2925	-7.96909	0.2925	-6.3731	0.2925	2.07082	0.2925	-11.4691	0.2925	-4.37964	0.2925	-6.05436
		0.294167	-5.73848	0.294167	-6.37645	0.294167	7.59613	0.294167	-11.3078	0.294167	-4.51981	0.294167	-6.20016
		0.295833	-4.21912	0.295833	-6.04303	0.295833	10.9434	0.295833	-9.16958	0.295833	-5.16022	0.295833	-6.57491
		0.2975	-3.52573	0.2975	-5.12858	0.2975	20.3808	0.2975	-5.49791	0.2975	7.00858	0.2975	-3.49796
		0.299167	-4.08099	0.299167	-5.10668	0.299167	-1.28003	0.299167	-7.05776	0.299167	-2.10236	0.299167	-1.83069
		0.300833	-6.54701	0.300833	-4.82227	0.300833	3.96347	0.300833	-6.67923	0.300833	1.53316	0.300833	-0.648129
		0.3025	-6.23248	0.3025	-4.92107	0.3025	4.58545	0.3025	-7.28137	0.3025	-7.84505	0.3025	-1.31318
		0.304167	-7.17287	0.304167	-5.51182	0.304167	7.04683	0.304167	-8.06069	0.304167	-4.27592	0.304167	-1.13632
		0.305833	-8.70207	0.305833	-6.54709	0.305833	8.46733	0.305833	-10.4434	0.305833	10.9508	0.305833	-0.347873
		0.3075	-2.84669	0.3075	-6.30023	0.3075	4.01929	0.3075	-9.38353	0.3075	119.533	0.3075	23.9792
		0.309167	-5.43098	0.309167	-6.07702	0.309167	-0.589951	0.309167	-10.2942	0.309167	-6.31134	0.309167	22.4103
		0.310833	-2.47218	0.310833	-5.32496	0.310833	8.0426	0.310833	-9.60278	0.310833	-1.47523	0.310833	23.6842
		0.3125	-5.29393	0.3125	-4.94917	0.3125	12.6197	0.3125	-8.4882	0.3125	0.687241	0.3125	24.6768
		0.314167	-7.15195	0.314167	-4.63915	0.314167	11.6531	0.314167	-7.85105	0.314167	-0.646042	0.314167	22.3575
		0.315833	-6.64348	0.315833	-5.3985	0.315833	7.22597	0.315833	-7.20971	0.315833	-2.71941	0.315833	-2.09296
		0.3175	-6.20219	0.3175	-5.55275	0.3175	60.0402	0.3175	4.91632	0.3175	-4.88588	0.3175	-1.80786
		0.319167	-4.37891	0.319167	-5.93409	0.319167	4.69142	0.319167	4.24608	0.319167	-6.02521	0.319167	-2.71786
		0.320833	-9.01834	0.320833	-6.67897	0.320833	9.20467	0.320833	3.56307	0.320833	3.5842	0.320833	-2.13847
		0.3225	-5.19446	0.3225	-6.28748	0.3225	6.50266	0.3225	2.53299	0.3225	6.57478	0.3225	-0.694302
		0.324167	0.515091	0.324167	-4.85576	0.324167	19.4422	0.324167	4.97624	0.324167	-2.66006	0.324167	-0.682434
		0.325833	-3.62666	0.325833	-4.34066	0.325833	14.1751	0.325833	-4.19678	0.325833	-7.37566	0.325833	-1.18039
		0.3275	-3.97977	0.3275	-4.26083	0.3275	7.75876	0.3275	-3.58331	0.3275	-3.48372	0.3275	-0.672092
		0.329167	-6.77095	0.329167	-3.81135	0.329167	-0.246597	0.329167	-5.47357	0.329167	4.68265	0.329167	-0.452402
		0.330833	-7.94531	0.330833	-4.36152	0.330833	4.71989	0.330833	-5.83012	0.330833	-2.7603	0.330833	-2.31942
		0.3325	-3.20514	0.3325	-5.10557	0.3325	6.03604	0.3325	-8.51136	0.3325	1.60938	0.3325	-1.46553
		0.334167	-1.12091	0.334167	-4.60442	0.334167	7.34946	0.334167	-9.87649	0.334167	-0.0541992	0.334167	-0.00123901
		0.335833	-3.01634	0.335833	-4.41173	0.335833	13.2431	0.335833	-8.77963	0.335833	-9.71445	0.335833	-1.24738
		0.3375	-0.593903	0.3375	-3.17632	0.3375	8.83354	0.3375	-6.9636	0.3375	-2.50543	0.3375	-2.685
		0.339167	-4.87125	0.339167	-2.56151	0.339167	5.3252	0.339167	-6.84254	0.339167	-2.77016	0.339167	-2.68697
		0.340833	-3.06386	0.340833	-2.53325	0.340833	11.0384	0.340833	-5.84207	0.340833	-3.45702	0.340833	-3.70025
		0.3425	-5.78113	0.3425	-3.4653	0.3425	6.35759	0.3425	-6.04045	0.3425	1.99132	0.3425	-3.29115
		0.344167	-9.57434	0.344167	-4.7769	0.344167	28.5567	0.344167	-2.97772	0.344167	13.6106	0.344167	1.37387
		0.345833	-11.0723	0.345833	-6.87258	0.345833	12.5091	0.345833	-2.2426	0.345833	7.88795	0.345833	3.45255
		0.3475	-7.02086	0.3475	-7.30251	0.3475	6.74933	0.3475	-1.95777	0.3475	0.0114746	0.3475	4.00887
		0.349167	-6.66188	0.349167	-8.02211	0.349167	7.58234	0.349167	-2.64898	0.349167	-5.29842	0.349167	3.64059
		0.350833	-4.99626	0.350833	-7.86514	0.350833	4.63663	0.350833	-2.99317	0.350833	-8.72374	0.350833	1.49758
		0.3525	-6.09058	0.3525	-7.16838	0.3525	10.6051	0.3525	-6.58351	0.3525	-3.80089	0.3525	-1.98472
		0.354167	-3.85899	0.354167	-5.72571	0.354167	9.6064	0.354167	-7.16405	0.354167	-0.438171	0.354167	-3.64995
		0.355833	-9.41757	0.355833	-6.20506	0.355833	3.49913	0.355833	-7.81409	0.355833	-4.11746	0.355833	-4.47574
		0.3575	-8.38936	0.3575	-6.55055	0.3575	4.84856	0.3575	-8.36085	0.3575	-3.27478	0.3575	-4.07101
		0.359167	-6.85141	0.359167	-6.92158	0.359167	7.42079	0.359167	-7.80401	0.359167	-1.18155	0.359167	-2.56257
		0.360833	-5.86945	0.360833	-6.87736	0.360833	0.599365	0.360833	-9.80515	0.360833	1.90439	0.360833	-1.42151
		0.3625	-6.95062	0.3625	-7.49568	0.3625	2.49246	0.3625	-11.2279	0.3625	-4.44707	0.3625	-2.22329
		0.364167	-5.83496	0.364167	-6.77916	0.364167	5.02023	0.364167	-10.9237	0.364167	-1.68925	0.364167	-1.73765
		0.365833	-5.43149	0.365833	-6.18759	0.365833	3.55333	0.365833	-11.1828	0.365833	-2.08902	0.365833	-1.5005
		0.3675	-2.57478	0.3675	-5.33226	0.3675	5.6125	0.3675	-11.5444	0.3675	-0.590607	0.3675	-1.38231
		0.369167	-9.54437	0.369167	-6.06725	0.369167	17.4894	0.369167	-8.16641	0.369167	-4.6467	0.369167	-2.69253
		0.370833	-7.02267	0.370833	-6.08166	0.370833	6.68716	0.370833	-7.32747	0.370833	0.536392	0.370833	-1.69584
		0.3725	-4.8228	0.3725	-5.87922	0.3725	6.74348	0.3725	-6.98282	0.3725	0.409515	0.3725	-1.27608
		0.374167	-10.6885	0.374167	-6.93062	0.374167	9.55115	0.374167	-5.78325	0.374167	-2.22208	0.374167	-1.30269
		0.375833	2.37946	0.375833	-5.93977	0.375833	6.96709	0.375833	-5.51234	0.375833	-2.72534	0.375833	-1.72964
		0.3775	-5.92487	0.3775	-5.21587	0.3775	0.872681	0.3775	-8.83569	0.3775	1.96741	0.3775	-0.406821
		0.379167	-9.80817	0.379167	-5.77297	0.379167	0.756638	0.379167	-10.0218	0.379167	-1.62183	0.379167	-0.838464
		0.380833	2.86546	0.380833	-4.23532	0.380833	-0.229065	0.380833	-11.4163	0.380833	1.9986	0.380833	-0.520648
		0.3825	-8.69868	0.3825	-3.83736	0.3825	4.80139	0.3825	-12.3663	0.3825	-0.696365	0.3825	-0.215506
		0.384167	-3.5966	0.384167	-5.03257	0.384167	4.2332	0.384167	-12.913	0.384167	-6.55217	0.384167	-0.980872
		0.385833	-3.2955	0.385833	-4.5067	0.385833	4.32761	0.385833	-12.222	0.385833	1.69139	0.385833	-1.03607
		0.3875	-4.53593	0.3875	-3.45225	0.3875	8.14682	0.3875	-10.744	0.3875	4.57825	0.3875	0.20394
		0.389167	-3.5426	0.389167	-4.73387	0.389167	15.0154	0.389167	-7.69511	0.389167	-1.48688	0.389167	-0.493155
		0.390833	-8.95988	0.390833	-4.78611	0.390833	0.897995	0.390833	-8.47579	0.390833	1.0575	0.390833	-0.142383
		0.3925	-1.84753	0.3925	-4.43629	0.3925	6.08118	0.3925	-8.10619	0.3925	8.116	0.3925	2.79125
		0.394167	3.8125	0.394167	-3.01469	0.394167	6.62151	0.394167	-7.64741	0.394167	-2.90401	0.394167	1.87217
		0.395833	-5.73366	0.395833	-3.25424	0.395833	12.745	0.395833	-6.72778	0.395833	3.57114	0.395833	1.67075
		0.3975	-9.64603	0.3975	-4.47492	0.3975	7.53664	0.3975	-8.22354	0.3975	0.141632	0.3975	1.99645
		0.399167	-5.20015	0.399167	-3.72297	0.399167	-1.74039	0.399167	-8.75121	0.399167	-7.13615	0.399167	0.357721
		0.400833	-2.40459	0.400833	-3.83438	0.400833	3.56398	0.400833	-9.25465	0.400833	-4.35207	0.400833	-2.13589
		0.4025	0.948639	0.4025	-4.40716	0.4025	10.1281	0.4025	-8.55333	0.4025	0.533035	0.4025	-1.44848
		0.404167	-1.4478	0.404167	-3.54998	0.404167	12.7707	0.404167	-8.54818	0.404167	-6.49384	0.404167	-3.46148
		0.405833	-6.38541	0.405833	-2.89786	0.405833	12.0008	0.405833	-7.65535	0.405833	-2.58632	0.405833	-4.00707
		0.4075	-4.20714	0.4075	-2.69926	0.4075	1.3576	0.4075	-7.03575	0.4075	-6.71353	0.4075	-3.92254
		0.409167	-6.84337	0.409167	-3.58701	0.409167	2.38013	0.409167	-7.27252	0.409167	-8.2065	0.409167	-4.69343
		0.410833	-6.19756	0.410833	-5.01625	0.410833	8.46191	0.410833	-7.60576	0.410833	8.1489	0.410833	-3.17026
		0.4125	-6.50385	0.4125	-6.02746	0.4125	1.04893	0.4125	-9.95012	0.4125	22.1191	0.4125	2.55233
		0.414167	-6.64851	0.414167	-6.08008	0.414167	-3.57028	0.414167	-13.0643	0.414167	23.648	0.414167	7.7992
		0.415833	-7.92369	0.415833	-6.82339	0.415833	6.61832	0.415833	-12.0122	0.415833	8.20845	0.415833	10.7836
		0.4175	-7.20207	0.4175	-6.89514	0.4175	7.25383	0.4175	-11.0375	0.4175	-4.78044	0.4175	11.4688
		0.419167	-8.47713	0.419167	-7.35105	0.419167	2.25551	0.419167	-12.2787	0.419167	-4.36237	0.419167	8.96656
		0.420833	-0.283249	0.420833	-6.10693	0.420833	12.2236	0.420833	-10.0438	0.420833	-1.44792	0.420833	4.25315
		0.4225	-5.24352	0.4225	-5.82593	0.4225	8.10231	0.4225	-7.70928	0.4225	-1.78281	0.4225	-0.833017
		0.424167	-5.78317	0.424167	-5.39783	0.424167	12.0414	0.424167	-6.62467	0.424167	-6.97127	0.424167	-3.86896
		0.425833	-3.79243	0.425833	-4.7159	0.425833	7.80157	0.425833	-6.51512	0.425833	-0.947678	0.425833	-3.10241
		0.4275	-11.4333	0.4275	-5.30713	0.4275	6.33922	0.4275	-5.69838	0.4275	-4.97838	0.4275	-3.22561
		0.429167	-0.0617981	0.429167	-5.26284	0.429167	11.3989	0.429167	-5.86332	0.429167	-2.50679	0.429167	-3.43738
		0.430833	-5.33499	0.430833	-5.28114	0.430833	1.23843	0.430833	-7.23609	0.430833	-5.83679	0.430833	-4.24818
		0.4325	-4.95233	0.4325	-5.11497	0.4325	6.48134	0.4325	-8.3481	0.4325	-3.45549	0.4325	-3.54503
		0.434167	-4.60487	0.434167	-5.27746	0.434167	4.2762	0.434167	-9.05317	0.434167	-3.56194	0.434167	-4.06788
		0.435833	-5.21666	0.435833	-4.03413	0.435833	44.0929	0.435833	-1.50243	0.435833	-1.60541	0.435833	-3.39328
		0.4375	-4.36781	0.4375	-4.89533	0.4375	7.26709	0.4375	-2.3288	0.4375	-6.08768	0.4375	-4.10946
		0.439167	-5.6485	0.439167	-4.95804	0.439167	11.5186	0.439167	-0.272778	0.439167	-8.68457	0.439167	-4.67902
		0.440833	1.97948	0.440833	-3.57167	0.440833	8.35742	0.440833	0.102438	0.440833	-7.29936	0.440833	-5.44779
		0.4425	-7.1908	0.4425	-4.08886	0.4425	10.3048	0.4425	1.30815	0.4425	-11.0256	0.4425	-6.94053
		0.444167	-8.53758	0.444167	-4.75304	0.444167	19.597	0.444167	-3.59104	0.444167	-3.30811	0.444167	-7.28107
		0.445833	-3.27026	0.445833	-4.53353	0.445833	6.95485	0.445833	-3.65349	0.445833	-5.96745	0.445833	-7.25703
		0.4475	-2.79242	0.4475	-3.96232	0.4475	8.21829	0.4475	-4.31354	0.4475	-5.84837	0.4475	-6.68979
		0.449167	-2.05043	0.449167	-4.7683	0.449167	16.3736	0.449167	-2.7103	0.449167	-9.99367	0.449167	-7.22865
		0.450833	-6.38019	0.450833	-4.60618	0.450833	6.33481	0.450833	-3.50429	0.450833	3.65443	0.450833	-4.29263
		0.4525	-11.1604	0.4525	-5.13073	0.4525	2.46823	0.4525	-6.93004	0.4525	-4.34811	0.4525	-4.50063
		0.454167	-8.43365	0.454167	-6.16341	0.454167	14.5695	0.454167	-5.40711	0.454167	-2.29803	0.454167	-3.76675
		0.455833	-11.5013	0.455833	-7.90518	0.455833	1.93727	0.455833	-6.66331	0.455833	-10.1485	0.455833	-4.62678
		0.4575	-5.0634	0.4575	-8.50777	0.4575	6.17435	0.4575	-8.70317	0.4575	-3.23993	0.4575	-3.27603
		0.459167	-8.07422	0.459167	-8.84658	0.459167	9.05667	0.459167	-8.1588	0.459167	-5.09998	0.459167	-5.02691
		0.460833	-5.56828	0.460833	-7.72816	0.460833	5.05008	0.460833	-7.64243	0.460833	-6.86575	0.460833	-5.53044
		0.4625	-8.35153	0.4625	-7.71174	0.4625	7.72859	0.4625	-9.01061	0.4625	-4.82251	0.4625	-6.03533
		0.464167	-4.16373	0.464167	-6.24423	0.464167	0.472656	0.464167	-9.30353	0.464167	-6.96709	0.464167	-5.39905
		0.465833	0.135284	0.465833	-5.2045	0.465833	3.31342	0.465833	-9.87572	0.465833	-9.60222	0.465833	-6.67151
		0.4675	-4.97702	0.4675	-4.58506	0.4675	13.4178	0.4675	-9.00349	0.4675	0.932373	0.4675	-5.46504
		0.469167	-5.93015	0.469167	-4.65743	0.469167	14.1545	0.469167	-7.1826	0.469167	10.7368	0.469167	-1.94453
		0.470833	-4.43077	0.470833	-3.87328	0.470833	26.3924	0.470833	-3.44983	0.470833	14.9754	0.470833	2.01505
		0.4725	-5.52669	0.4725	-4.14587	0.4725	20.5103	0.4725	0.557709	0.4725	10.1157	0.4725	5.43161
		0.474167	-1.77501	0.474167	-4.52793	0.474167	17.8722	0.474167	3.46947	0.474167	-0.521057	0.474167	7.24784
		0.475833	-8.50238	0.475833	-5.233	0.475833	10.4812	0.475833	2.88214	0.475833	-3.67931	0.475833	6.3255
		0.4775	-8.72896	0.4775	-5.79276	0.4775	9.20906	0.4775	1.89305	0.4775	5.6839	0.4775	5.31493
		0.479167	-8.05844	0.479167	-6.5183	0.479167	3.58307	0.479167	-2.66883	0.479167	7.47173	0.479167	3.8142
		0.480833	-3.77199	0.480833	-6.16736	0.480833	10.1341	0.480833	-4.74406	0.480833	24.9844	0.480833	6.78794
		0.4825	-4.87041	0.4825	-6.78643	0.4825	14.0008	0.4825	-5.51834	0.4825	3.59038	0.4825	7.61023
		0.484167	-9.59134	0.484167	-7.00423	0.484167	8.7377	0.484167	-5.86704	0.484167	-7.01776	0.484167	6.94254
		0.485833	-3.18378	0.485833	-5.89519	0.485833	52.1922	0.485833	2.7296	0.485833	-4.37219	0.485833	4.93132
		0.4875	2.19565	0.4875	-3.84437	0.4875	17.1767	0.4875	5.44832	0.4875	8.16606	0.4875	5.07018
		0.489167	-5.60793	0.489167	-4.21156	0.489167	13.0275	0.489167	6.02699	0.489167	9.66394	0.489167	2.00609
		0.490833	-5.41786	0.490833	-4.32105	0.490833	14.3342	0.490833	6.09367	0.490833	-2.60081	0.490833	0.767847
		0.4925	2.69366	0.4925	-1.86405	0.4925	13.3955	0.4925	7.02523	0.4925	-3.9557	0.4925	1.38026
		0.494167	7.74902	0.494167	0.32251	0.494167	10.4081	0.494167	-1.33159	0.494167	-2.228	0.494167	1.8091
		0.495833	-6.06886	0.495833	-1.33039	0.495833	12.355	0.495833	-2.29593	0.495833	-6.75038	0.495833	-1.17419
		0.4975	-11.8576	0.4975	-2.58033	0.4975	4.39552	0.4975	-4.02233	0.4975	-7.4151	0.4975	-4.59
		0.499167	-0.357986	0.499167	-1.56835	0.499167	13.9362	0.499167	-4.10193	0.499167	-0.40213	0.499167	-4.15026
		0.500833	-7.37801	0.500833	-3.58269	0.500833	5.04015	0.500833	-5.773	0.500833	-8.42239	0.500833	-5.0436
		0.5025	-3.53096	0.5025	-5.83868	0.5025	3.99745	0.5025	-7.05514	0.5025	-2.66081	0.5025	-5.13016
		0.504167	-6.78589	0.504167	-5.98209	0.504167	11.1838	0.504167	-7.28937	0.504167	0.0960236	0.504167	-3.76088
		0.505833	-8.6115	0.505833	-5.33287	0.505833	11.0677	0.505833	-5.95494	0.505833	5.9211	0.505833	-1.09364
		0.5075	-7.69107	0.5075	-6.79948	0.5075	11.9712	0.5075	-6.34794	0.5075	-8.17465	0.5075	-2.64815
		0.509167	-6.11217	0.509167	-6.54632	0.509167	5.39362	0.509167	-6.27725	0.509167	-6.82155	0.509167	-2.32798
		0.510833	-7.48553	0.510833	-7.33723	0.510833	4.7562	0.510833	-6.1255	0.510833	-5.15663	0.510833	-2.82714
		0.5125	-7.51216	0.5125	-7.48249	0.5125	13.62	0.5125	-5.63827	0.5125	-7.31566	0.5125	-4.30948
		0.514167	-4.94382	0.514167	-6.74895	0.514167	12.5348	0.514167	-5.34485	0.514167	-7.21758	0.514167	-6.93721
		0.515833	-3.6167	0.515833	-5.93408	0.515833	35.5067	0.515833	-0.637753	0.515833	-7.55952	0.515833	-6.81419
		0.5175	465.595	0.5175	88.4073	0.5175	65.2019	0.5175	11.3239	0.5175	-4.6712	0.5175	-6.38412
		0.519167	163.617	0.519167	122.628	0.519167	8.85324	0.519167	12.1433	0.519167	4.65184	0.519167	-4.42242
		0.520833	15.9117	0.520833	127.313	0.520833	9.57585	0.520833	11.3345	0.520833	-2.16005	0.520833	-3.3913
		0.5225	22.9067	0.5225	132.883	0.5225	14.0822	0.5225	11.644	0.5225	-2.711	0.5225	-2.48999
		0.524167	147.825	0.524167	163.171	0.524167	11.9315	0.524167	6.92895	0.524167	-3.562	0.524167	-1.69048
		0.525833	233.029	0.525833	116.658	0.525833	7.59892	0.525833	-4.59164	0.525833	-0.348328	0.525833	-0.825906
		0.5275	193.79	0.5275	122.693	0.5275	25.9493	0.5275	-1.17243	0.5275	8.42729	0.5275	-0.070816
		0.529167	102.393	0.529167	139.989	0.529167	33.3484	0.529167	3.58208	0.529167	2.3145	0.529167	0.824094
		0.530833	319.22	0.530833	199.251	0.530833	10.1341	0.530833	2.79247	0.530833	9.75591	0.530833	3.31747
		0.5325	14.4117	0.5325	172.569	0.5325	282.253	0.5325	56.8567	0.5325	-9.88759	0.5325	2.05236
		0.534167	14.2062	0.534167	128.804	0.534167	10.6285	0.534167	57.4626	0.534167	-3.34247	0.534167	1.45353
		0.535833	22.7479	0.535833	94.5957	0.535833	16.8994	0.535833	55.6527	0.535833	119.501	0.535833	23.6683
		0.5375	24.6314	0.5375	79.0435	0.5375	21.7338	0.5375	53.3298	0.5375	90.0406	0.5375	41.2135
		0.539167	37.0831	0.539167	22.6161	0.539167	31.7492	0.539167	57.6528	0.539167	54.7622	0.539167	50.2148
		0.540833	95.9147	0.540833	38.9167	0.540833	29.995	0.540833	7.20119	0.540833	26.5023	0.540833	57.4928
		0.5425	51.5488	0.5425	46.3852	0.5425	35.748	0.5425	12.2251	0.5425	24.2433	0.5425	63.0099
		0.544167	57.1983	0.544167	53.2753	0.544167	33.2493	0.544167	15.4951	0.544167	24.7791	0.544167	44.0655
		0.545833	60.4172	0.545833	60.4324	0.545833	28.9179	0.545833	16.9319	0.545833	40.316	0.545833	34.1206
		0.5475	51.8533	0.5475	63.3865	0.5475	37.8965	0.5475	18.1613	0.5475	38.6472	0.5475	30.8976
		0.549167	79.9252	0.549167	60.1886	0.549167	37.7453	0.549167	19.7114	0.549167	41.9861	0.549167	33.9943
		0.550833	68.0793	0.550833	63.4947	0.550833	42.8328	0.550833	21.1284	0.550833	48.6895	0.550833	38.8836
		0.5525	80.4587	0.5525	68.1467	0.5525	58.4362	0.5525	26.1658	0.5525	55.019	0.5525	44.9316
		0.554167	85.9942	0.554167	73.2621	0.554167	53.7677	0.554167	31.1357	0.554167	55.9939	0.554167	48.0671
		0.555833	177.283	0.555833	98.3481	0.555833	58.5683	0.555833	35.2701	0.555833	64.2339	0.555833	53.1845
		0.5575	182.429	0.5575	118.849	0.5575	69.9672	0.5575	41.7145	0.5575	78.9951	0.5575	60.5863
		0.559167	82.4698	0.559167	121.727	0.559167	74.1658	0.559167	47.981	0.559167	77.6344	0.559167	66.3753
		0.560833	88.038	0.560833	123.243	0.560833	76.1722	0.560833	51.5282	0.560833	83.9251	0.560833	72.1565
		0.5625	157.856	0.5625	137.615	0.5625	66.5217	0.5625	54.0791	0.5625	93.7733	0.5625	79.7124
		0.564167	163.318	0.564167	134.822	0.564167	67.5049	0.564167	55.8664	0.564167	112.661	0.564167	89.3977
		0.565833	133.99	0.565833	125.134	0.565833	72.9924	0.565833	56.4714	0.565833	92.8723	0.565833	92.1732
		0.5675	102.269	0.5675	129.094	0.5675	87.6511	0.5675	59.1685	0.5675	97.0471	0.5675	96.0557
		0.569167	92.2772	0.569167	129.942	0.569167	95.8432	0.569167	63.1027	0.569167	101.353	0.569167	99.5413
		0.570833	104.535	0.570833	119.278	0.570833	82.3844	0.570833	66.2752	0.570833	109.264	0.570833	102.64
		0.5725	103.627	0.5725	107.34	0.5725	82.9325	0.5725	69.3607	0.5725	101.063	0.5725	100.32
		0.574167	121.224	0.574167	104.786	0.574167	91.3303	0.574167	73.0283	0.574167	112.529	0.574167	104.251
		0.575833	181.701	0.575833	120.673	0.575833	93.9187	0.575833	74.2818	0.575833	119.292	0.575833	108.701
		0.5775	623.874	0.5775	226.992	0.5775	106.563	0.5775	76.4258	0.5775	119.806	0.5775	112.391
		0.579167	163.179	0.579167	238.721	0.579167	108.452	0.579167	81.6394	0.579167	115.435	0.579167	113.625
		0.580833	145.428	0.580833	247.081	0.580833	101.347	0.580833	85.3224	0.580833	126.954	0.580833	118.803
		0.5825	179.569	0.5825	258.75	0.5825	97.7539	0.5825	86.6071	0.5825	136.591	0.5825	123.616
		0.584167	163.96	0.584167	255.202	0.584167	101.413	0.584167	88.106	0.584167	131.872	0.584167	126.131
		0.585833	129.394	0.585833	156.306	0.585833	105.382	0.585833	87.8698	0.585833	137.122	0.585833	129.595
		0.5875	133.536	0.5875	150.377	0.5875	102.604	0.5875	86.7002	0.5875	135.227	0.5875	133.553
		0.589167	156.515	0.589167	152.595	0.589167	113.417	0.589167	89.114	0.589167	140.582	0.589167	136.279
		0.590833	185.716	0.590833	153.824	0.590833	111.415	0.590833	91.8463	0.590833	141.049	0.590833	137.17
		0.5925	164.3	0.5925	153.892	0.5925	118.422	0.5925	95.248	0.5925	145.275	0.5925	139.851
		0.594167	142.014	0.594167	156.416	0.594167	138.205	0.594167	101.813	0.594167	147.382	0.594167	141.903
		0.595833	144.346	0.595833	158.578	0.595833	130.788	0.595833	107.449	0.595833	155.188	0.595833	145.895
		0.5975	151.165	0.5975	157.508	0.5975	117.235	0.5975	108.213	0.5975	142.482	0.5975	146.275
		0.599167	163.973	0.599167	153.16	0.599167	137.673	0.599167	113.465	0.599167	160	0.599167	150.065
		0.600833	159.739	0.600833	152.247	0.600833	133.384	0.600833	116.457	0.600833	186.54	0.600833	158.319
		0.6025	171.852	0.6025	158.215	0.6025	129.603	0.6025	114.737	0.6025	183.392	0.6025	165.52
		0.604167	155.437	0.604167	160.433	0.604167	130.566	0.604167	114.692	0.604167	163.071	0.604167	167.097
		0.605833	168.084	0.605833	163.817	0.605833	132.183	0.605833	117.682	0.605833	166.741	0.605833	171.949
		0.6075	179.828	0.6075	166.988	0.6075	128.835	0.6075	115.914	0.6075	171.058	0.6075	174.16
		0.609167	172.135	0.609167	169.467	0.609167	128.968	0.609167	115.031	0.609167	174.126	0.609167	171.678
		0.610833	164.184	0.610833	167.934	0.610833	131.471	0.610833	115.405	0.610833	179.208	0.610833	170.841
		0.6125	156.796	0.6125	168.205	0.6125	125.24	0.6125	114.339	0.6125	193.973	0.6125	177.021
		0.614167	163.86	0.614167	167.361	0.614167	150.419	0.614167	117.987	0.614167	194.96	0.614167	182.665
		0.615833	159.625	0.615833	163.32	0.615833	145.331	0.615833	121.286	0.615833	191.323	0.615833	186.718
		0.6175	174.612	0.6175	163.816	0.6175	138.551	0.6175	123.202	0.6175	185.722	0.6175	189.037
		0.619167	189.708	0.619167	168.92	0.619167	136.55	0.619167	124.218	0.619167	195.203	0.619167	192.236
		0.620833	182.292	0.620833	174.02	0.620833	131.305	0.620833	125.431	0.620833	218.917	0.620833	197.225
		0.6225	173.568	0.6225	175.961	0.6225	143.635	0.6225	124.074	0.6225	192.783	0.6225	196.789
		0.624167	175.077	0.624167	179.052	0.624167	146.462	0.624167	124.301	0.624167	187.996	0.624167	196.124
		0.625833	173.034	0.625833	178.736	0.625833	175.316	0.625833	131.654	0.625833	194.064	0.625833	197.793
		0.6275	164.312	0.6275	173.657	0.6275	147.87	0.6275	133.918	0.6275	192.945	0.6275	197.341
		0.629167	173.091	0.629167	171.817	0.629167	140.718	0.629167	135.8	0.629167	211.4	0.629167	195.838
		0.630833	193.352	0.630833	175.773	0.630833	155.007	0.630833	138.075	0.630833	227.915	0.630833	202.864
		0.6325	187.103	0.6325	178.179	0.6325	160.864	0.6325	140.955	0.6325	199.321	0.6325	205.129
		0.634167	180.084	0.634167	179.589	0.634167	163.503	0.634167	138.593	0.634167	205.472	0.634167	207.411
		0.635833	177.903	0.635833	182.307	0.635833	168.331	0.635833	142.685	0.635833	209.699	0.635833	210.761
		0.6375	175.972	0.6375	182.883	0.6375	163.454	0.6375	147.232	0.6375	207.635	0.6375	210.008
		0.639167	179.151	0.639167	180.043	0.639167	163.985	0.639167	149.027	0.639167	214.985	0.639167	207.423
		0.640833	236.548	0.640833	189.932	0.640833	175.637	0.640833	151.982	0.640833	208.048	0.640833	209.168
		0.6425	185.101	0.6425	190.935	0.6425	173.98	0.6425	154.077	0.6425	203.414	0.6425	208.756
		0.644167	206.01	0.644167	196.556	0.644167	173.703	0.644167	155.152	0.644167	200.521	0.644167	206.921
		0.645833	209.672	0.645833	203.296	0.645833	159.366	0.645833	154.334	0.645833	209.341	0.645833	207.262
		0.6475	275.826	0.6475	222.631	0.6475	164.922	0.6475	154.522	0.6475	219.117	0.6475	208.088
		0.649167	217.8	0.649167	218.882	0.649167	164.441	0.649167	152.282	0.649167	223.201	0.649167	211.119
		0.650833	210.149	0.650833	223.891	0.650833	160.125	0.650833	149.512	0.650833	222.085	0.650833	214.853
		0.6525	188.829	0.6525	220.455	0.6525	167.583	0.6525	148.287	0.6525	230.734	0.6525	220.896
		0.654167	206.714	0.654167	219.864	0.654167	166.057	0.654167	149.626	0.654167	228.737	0.654167	224.775
		0.655833	204.445	0.655833	205.588	0.655833	165.869	0.655833	149.815	0.655833	231.319	0.655833	227.215
		0.6575	200.287	0.6575	202.085	0.6575	166.89	0.6575	150.305	0.6575	230.679	0.6575	228.711
		0.659167	195.776	0.659167	199.21	0.659167	175.679	0.659167	153.415	0.659167	225.585	0.659167	229.411
		0.660833	198.909	0.660833	201.226	0.660833	174.34	0.660833	154.767	0.660833	234.316	0.660833	230.127
		0.6625	197.063	0.6625	199.296	0.6625	173.45	0.6625	156.246	0.6625	238.438	0.6625	232.067
		0.664167	209.968	0.664167	200.401	0.664167	171.155	0.664167	157.303	0.664167	223.166	0.664167	230.437
		0.665833	240.214	0.665833	208.386	0.665833	197.041	0.665833	163.333	0.665833	228.698	0.665833	230.04
		0.6675	233.209	0.6675	215.873	0.6675	189.82	0.6675	166.161	0.6675	240.207	0.6675	232.965
		0.669167	205.963	0.669167	217.283	0.669167	174.464	0.669167	166.186	0.669167	234.979	0.669167	233.098
		0.670833	241.119	0.670833	226.095	0.670833	181.718	0.670833	167.84	0.670833	230.407	0.670833	231.491
		0.6725	229.649	0.6725	230.031	0.6725	171.414	0.6725	167.891	0.6725	237.456	0.6725	234.349
		0.674167	201.972	0.674167	222.383	0.674167	180.569	0.674167	164.597	0.674167	241.47	0.674167	236.904
		0.675833	220.954	0.675833	219.931	0.675833	178.451	0.675833	162.323	0.675833	244.088	0.675833	237.68
		0.6775	221.999	0.6775	223.139	0.6775	190.247	0.6775	165.48	0.6775	247.299	0.6775	240.144
		0.679167	222.561	0.679167	219.427	0.679167	192.037	0.679167	167.544	0.679167	243.828	0.679167	242.828
		0.680833	219.042	0.680833	217.306	0.680833	190.087	0.680833	171.278	0.680833	240.584	0.680833	243.454
		0.6825	215.709	0.6825	220.053	0.6825	180.42	0.6825	171.248	0.6825	243.426	0.6825	243.845
		0.684167	224.516	0.684167	220.766	0.684167	214.052	0.684167	178.369	0.684167	245.79	0.684167	244.185
		0.685833	222.409	0.685833	220.847	0.685833	188.982	0.685833	178.116	0.685833	243.458	0.685833	243.417
		0.6875	238.013	0.6875	223.938	0.6875	182.847	0.6875	176.278	0.6875	257.625	0.6875	246.177
		0.689167	224.835	0.689167	225.096	0.689167	193.812	0.689167	177.023	0.689167	250.068	0.689167	248.073
		0.690833	242.665	0.690833	230.488	0.690833	176.998	0.690833	176.338	0.690833	244.018	0.690833	248.192
		0.6925	264.943	0.6925	238.573	0.6925	189.893	0.6925	171.507	0.6925	243.076	0.6925	247.649
		0.694167	294.377	0.694167	252.966	0.694167	217.475	0.694167	177.205	0.694167	259.707	0.694167	250.899
		0.695833	301.551	0.695833	265.674	0.695833	206.552	0.695833	181.946	0.695833	255.339	0.695833	250.442
		0.6975	248.42	0.6975	270.391	0.6975	200.21	0.6975	183.226	0.6975	250.035	0.6975	250.435
		0.699167	211.695	0.699167	264.197	0.699167	195.679	0.699167	186.962	0.699167	245.027	0.699167	250.637
		0.700833	218.667	0.700833	254.942	0.700833	206.077	0.700833	190.198	0.700833	255.999	0.700833	253.221
		0.7025	235.131	0.7025	243.093	0.7025	193.376	0.7025	185.379	0.7025	257.456	0.7025	252.771
		0.704167	248.422	0.704167	232.467	0.704167	202.11	0.704167	184.49	0.704167	265.503	0.704167	254.804
		0.705833	249.626	0.705833	232.708	0.705833	199.786	0.705833	184.405	0.705833	253.445	0.705833	255.486
		0.7075	237.87	0.7075	237.943	0.7075	194.109	0.7075	184.092	0.7075	254.53	0.7075	257.387
		0.709167	219.803	0.709167	238.17	0.709167	202.89	0.709167	183.454	0.709167	258.923	0.709167	257.971
		0.710833	227.397	0.710833	236.624	0.710833	195.959	0.710833	183.971	0.710833	262.526	0.710833	258.985
		0.7125	218.294	0.7125	230.598	0.7125	200.392	0.7125	183.627	0.7125	263.462	0.7125	258.577
		0.714167	226.844	0.714167	226.042	0.714167	204.694	0.714167	184.609	0.714167	264.923	0.714167	260.873
		0.715833	257.705	0.715833	230.009	0.715833	200.714	0.715833	185.93	0.715833	267.374	0.715833	263.442
		0.7175	235.234	0.7175	233.095	0.7175	197.234	0.7175	184.799	0.7175	258.361	0.7175	263.329
		0.719167	231.124	0.719167	233.84	0.719167	207.843	0.719167	187.175	0.719167	275.112	0.719167	265.846
		0.720833	221.272	0.720833	234.436	0.720833	211.677	0.720833	189.432	0.720833	261.351	0.720833	265.424
		0.7225	224.454	0.7225	233.958	0.7225	216.867	0.7225	191.867	0.7225	259.059	0.7225	264.251
		0.724167	235.32	0.724167	229.481	0.724167	222.756	0.724167	196.275	0.724167	288.627	0.724167	268.502
		0.725833	228.173	0.725833	228.069	0.725833	194.665	0.725833	195.762	0.725833	270.935	0.725833	271.017
		0.7275	246.529	0.7275	231.15	0.7275	212.439	0.7275	196.681	0.7275	282.055	0.7275	272.405
		0.729167	263.336	0.729167	239.562	0.729167	198.941	0.729167	194.134	0.729167	259.266	0.729167	271.988
		0.730833	224.025	0.730833	239.477	0.730833	202.715	0.730833	191.303	0.730833	263.488	0.730833	272.874
		0.7325	235.899	0.7325	239.593	0.7325	212.026	0.7325	189.157	0.7325	263.489	0.7325	267.847
		0.734167	234.012	0.734167	240.76	0.734167	206.964	0.734167	191.617	0.734167	269.373	0.734167	267.534
		0.735833	232.122	0.735833	237.879	0.735833	210.519	0.735833	191.233	0.735833	268.63	0.735833	264.849
		0.7375	230.497	0.7375	231.311	0.7375	211.989	0.7375	193.843	0.7375	259.087	0.7375	264.813
		0.739167	230.149	0.739167	232.536	0.739167	232.821	0.739167	199.864	0.739167	280.608	0.739167	268.237
		0.740833	230.519	0.740833	231.46	0.740833	237.573	0.740833	204.973	0.740833	269.939	0.740833	269.527
		0.7425	229.638	0.7425	230.585	0.7425	238.444	0.7425	211.269	0.7425	282.143	0.7425	272.081
		0.744167	251.865	0.744167	234.533	0.744167	266.373	0.744167	222.44	0.744167	274.053	0.744167	273.166
		0.745833	226.108	0.745833	233.656	0.745833	257.304	0.745833	231.503	0.745833	269.258	0.745833	275.2
		0.7475	246.166	0.7475	236.859	0.7475	269.563	0.7475	238.851	0.7475	278.923	0.7475	274.863
		0.749167	241.248	0.749167	239.005	0.749167	274.276	0.749167	246.192	0.749167	278.62	0.749167	276.6
		0.750833	244.83	0.750833	242.043	0.750833	275.95	0.750833	253.693	0.750833	270.835	0.750833	274.338
		0.7525	236.418	0.7525	238.954	0.7525	268.578	0.7525	254.134	0.7525	276.84	0.7525	274.895
		0.754167	243.473	0.754167	242.427	0.754167	276.556	0.754167	257.984	0.754167	294.148	0.754167	279.873
		0.755833	258.866	0.755833	244.967	0.755833	287.264	0.755833	261.525	0.755833	278.549	0.755833	279.799
		0.7575	243.983	0.7575	245.514	0.7575	340.792	0.7575	274.828	0.7575	282.574	0.7575	280.589
		0.759167	244.67	0.759167	245.482	0.759167	294.713	0.759167	278.581	0.759167	306.208	0.759167	287.664
		0.760833	252.676	0.760833	248.734	0.760833	255.701	0.760833	276.005	0.760833	294.608	0.760833	291.218
		0.7625	252.019	0.7625	250.443	0.7625	224.058	0.7625	265.506	0.7625	284.959	0.7625	289.38
		0.764167	243.85	0.764167	247.44	0.764167	218.927	0.764167	251.838	0.764167	282.483	0.764167	290.167
		0.765833	243.538	0.765833	247.351	0.765833	220.099	0.765833	227.7	0.765833	289.567	0.765833	291.565
		0.7675	244.799	0.7675	247.376	0.7675	222.138	0.7675	213.185	0.7675	298.841	0.7675	290.092
		0.769167	238.644	0.769167	244.57	0.769167	229.141	0.769167	207.873	0.769167	288.347	0.769167	288.84
		0.770833	247.003	0.770833	243.567	0.770833	214.979	0.770833	206.057	0.770833	285.058	0.770833	288.859
		0.7725	241.95	0.7725	243.187	0.7725	216.233	0.7725	205.518	0.7725	284.802	0.7725	289.323
		0.774167	252.841	0.774167	245.047	0.774167	221.36	0.774167	205.77	0.774167	282.514	0.774167	287.912
		0.775833	249.987	0.775833	246.085	0.775833	224.753	0.775833	206.293	0.775833	284.513	0.775833	285.047
		0.7775	245.599	0.7775	247.476	0.7775	220.528	0.7775	204.57	0.7775	280.397	0.7775	283.457
		0.779167	245.454	0.779167	247.166	0.779167	220.511	0.779167	205.677	0.779167	286.994	0.779167	283.844
		0.780833	243.55	0.780833	247.486	0.780833	227.954	0.780833	208.021	0.780833	294.933	0.780833	285.87
		0.7825	265.717	0.7825	250.061	0.7825	230.52	0.7825	209.853	0.7825	293.469	0.7825	288.061
		0.784167	273.981	0.784167	254.86	0.784167	239.8	0.784167	212.863	0.784167	288.977	0.784167	288.954
		0.785833	240.997	0.785833	253.94	0.785833	218.964	0.785833	212.55	0.785833	293.118	0.785833	291.498
		0.7875	240.913	0.7875	253.032	0.7875	233.032	0.7875	215.054	0.7875	331.226	0.7875	300.345
		0.789167	247.341	0.789167	253.79	0.789167	237.573	0.789167	216.978	0.789167	323.737	0.789167	306.105
		0.790833	244.845	0.790833	249.615	0.790833	254.336	0.790833	221.741	0.790833	294.177	0.790833	306.247
		0.7925	246.29	0.7925	244.077	0.7925	234.026	0.7925	220.586	0.7925	295.854	0.7925	307.622
		0.794167	265.977	0.794167	249.073	0.794167	220.967	0.794167	220.987	0.794167	310.271	0.794167	311.053
		0.795833	251.717	0.795833	251.234	0.795833	227.796	0.795833	219.94	0.795833	293.779	0.795833	303.563
		0.7975	249.386	0.7975	251.643	0.7975	231.471	0.7975	218.719	0.7975	295.212	0.7975	297.858
		0.799167	245.653	0.799167	251.805	0.799167	227.148	0.799167	213.282	0.799167	299.542	0.799167	298.931
		0.800833	260.807	0.800833	254.708	0.800833	244.951	0.800833	215.467	0.800833	291.842	0.800833	298.129
		0.8025	255.725	0.8025	252.658	0.8025	226.811	0.8025	216.635	0.8025	293.415	0.8025	294.758
		0.804167	250.778	0.804167	252.47	0.804167	248.148	0.804167	220.706	0.804167	296.157	0.804167	295.233
		0.805833	249.183	0.805833	252.429	0.805833	233.362	0.805833	221.084	0.805833	283.76	0.805833	292.943
		0.8075	256.002	0.8075	254.499	0.8075	231.302	0.8075	221.915	0.8075	298.762	0.8075	292.787
		0.809167	249.826	0.809167	252.303	0.809167	223.475	0.809167	217.62	0.809167	295.266	0.809167	293.472
		0.810833	267.631	0.810833	254.684	0.810833	227.504	0.810833	217.758	0.810833	299.135	0.810833	294.616
		0.8125	257.966	0.8125	256.122	0.8125	239.359	0.8125	216	0.8125	300.129	0.8125	295.41
		0.814167	248.175	0.814167	255.92	0.814167	239.056	0.814167	217.139	0.814167	295.726	0.814167	297.804
		0.815833	259.46	0.815833	256.612	0.815833	225.915	0.815833	216.062	0.815833	294.712	0.815833	296.994
		0.8175	258.965	0.8175	258.44	0.8175	238.387	0.8175	219.044	0.8175	294.314	0.8175	296.803
		0.819167	256.586	0.819167	256.231	0.819167	275.197	0.819167	228.583	0.819167	298.448	0.819167	296.666
		0.820833	246.389	0.820833	253.915	0.820833	280.631	0.820833	236.837	0.820833	300.438	0.820833	296.727
		0.8225	269.812	0.8225	258.243	0.8225	236.751	0.8225	236.376	0.8225	299.37	0.8225	297.456
		0.824167	266.612	0.824167	259.673	0.824167	234.014	0.824167	237.996	0.824167	297.964	0.824167	298.107
		0.825833	252.601	0.825833	258.4	0.825833	239.116	0.825833	238.142	0.825833	302.181	0.825833	299.68
		0.8275	268.167	0.8275	260.716	0.8275	234.094	0.8275	229.921	0.8275	293.739	0.8275	298.738
		0.829167	271.406	0.829167	265.72	0.829167	231.918	0.829167	220.178	0.829167	300.301	0.829167	298.711
		0.830833	283.491	0.830833	268.455	0.830833	238.717	0.830833	220.572	0.830833	296.453	0.830833	298.128
		0.8325	272.008	0.8325	269.535	0.8325	242.839	0.8325	222.337	0.8325	302.332	0.8325	299.001
		0.834167	256.22	0.834167	270.258	0.834167	241.716	0.834167	222.857	0.834167	299.39	0.834167	298.443
		0.835833	268.49	0.835833	270.323	0.835833	240.29	0.835833	224.096	0.835833	306.884	0.835833	301.072
		0.8375	252.055	0.8375	266.453	0.8375	248.485	0.8375	227.409	0.8375	309.201	0.8375	302.852
		0.839167	257.771	0.839167	261.309	0.839167	247.748	0.839167	229.216	0.839167	309.64	0.839167	305.489
		0.840833	263.27	0.840833	259.561	0.840833	248.776	0.840833	230.403	0.840833	299.104	0.840833	304.844
		0.8425	285.75	0.8425	265.467	0.8425	235.572	0.8425	229.174	0.8425	304.972	0.8425	305.96
		0.844167	267.821	0.844167	265.333	0.844167	239.37	0.844167	228.99	0.844167	302.71	0.844167	305.125
		0.845833	259.176	0.845833	266.758	0.845833	268.417	0.845833	232.977	0.845833	303.224	0.845833	303.93
		0.8475	276.789	0.8475	270.561	0.8475	245.513	0.8475	232.529	0.8475	313.888	0.8475	304.78
		0.849167	307.808	0.849167	279.469	0.849167	242.719	0.849167	231.318	0.849167	311.741	0.849167	307.307
		0.850833	278.163	0.850833	277.952	0.850833	248.151	0.850833	233.834	0.850833	313.286	0.850833	308.97
		0.8525	264.721	0.8525	277.332	0.8525	332.915	0.8525	252.543	0.8525	312.178	0.8525	310.863
		0.854167	252.667	0.854167	276.03	0.854167	242.323	0.854167	247.324	0.854167	303.851	0.854167	310.989
		0.855833	264.542	0.855833	273.58	0.855833	243.24	0.855833	246.869	0.855833	320.612	0.855833	312.333
		0.8575	261.28	0.8575	264.275	0.8575	254.515	0.8575	249.228	0.8575	307.077	0.8575	311.401
		0.859167	258.471	0.859167	260.336	0.859167	256.831	0.859167	250.965	0.859167	312.53	0.859167	311.25
		0.860833	266.017	0.860833	260.596	0.860833	271.739	0.860833	238.729	0.860833	314.594	0.860833	311.733
		0.8625	262.577	0.8625	262.577	0.8625	255.34	0.8625	241.333	0.8625	305.41	0.8625	312.045
		0.864167	251.849	0.864167	260.039	0.864167	277.162	0.864167	248.117	0.864167	301.624	0.864167	308.247
		0.865833	261.613	0.865833	260.106	0.865833	258.305	0.865833	248.875	0.865833	296.905	0.865833	306.213
		0.8675	269.73	0.8675	262.357	0.8675	258.203	0.8675	249.15	0.8675	314.806	0.8675	306.668
		0.869167	267.526	0.869167	262.659	0.869167	256.141	0.869167	246.03	0.869167	313.458	0.869167	306.441
		0.870833	258.666	0.870833	261.877	0.870833	243.889	0.870833	243.74	0.870833	320.117	0.870833	309.382
		0.8725	264.211	0.8725	264.349	0.8725	254.33	0.8725	239.174	0.8725	311.917	0.8725	311.441
		0.874167	262.47	0.874167	264.521	0.874167	252.662	0.874167	238.045	0.874167	311.446	0.874167	314.349
		0.875833	258.67	0.875833	262.308	0.875833	246.791	0.875833	235.763	0.875833	319.882	0.875833	315.364
		0.8775	263.04	0.8775	261.411	0.8775	250.562	0.8775	234.647	0.8775	325.891	0.8775	317.851
		0.879167	259.621	0.879167	261.602	0.879167	261.136	0.879167	238.096	0.879167	339.913	0.879167	321.81
		0.880833	280.467	0.880833	264.853	0.880833	259.021	0.880833	239.034	0.880833	338.897	0.880833	327.206
		0.8825	258.655	0.8825	264.091	0.8825	313.77	0.8825	251.256	0.8825	331.92	0.8825	331.301
		0.884167	257.232	0.884167	263.803	0.884167	345.567	0.884167	271.011	0.884167	340.125	0.884167	335.349
		0.885833	257.713	0.885833	262.738	0.885833	357.178	0.885833	292.334	0.885833	321.261	0.885833	334.423
		0.8875	266.874	0.8875	264.188	0.8875	253.405	0.8875	290.788	0.8875	311.649	0.8875	328.77
		0.889167	271.546	0.889167	262.404	0.889167	255.593	0.889167	290.103	0.889167	317.12	0.889167	324.415
		0.890833	278.441	0.890833	266.361	0.890833	250.163	0.890833	277.381	0.890833	313.214	0.890833	320.674
		0.8925	303.268	0.8925	275.568	0.8925	244.881	0.8925	257.244	0.8925	317.567	0.8925	316.162
		0.894167	265.109	0.894167	277.047	0.894167	256.833	0.894167	237.175	0.894167	315.828	0.894167	315.076
		0.895833	275.351	0.895833	278.743	0.895833	267.829	0.895833	240.06	0.895833	334.803	0.895833	319.706
		0.8975	267.171	0.8975	277.868	0.8975	266.186	0.8975	242.178	0.8975	320.605	0.8975	320.403
		0.899167	267.98	0.899167	275.776	0.899167	266.517	0.899167	245.449	0.899167	315.396	0.899167	320.84
		0.900833	264.686	0.900833	268.06	0.900833	264.433	0.900833	249.359	0.900833	313.818	0.900833	320.09
		0.9025	274.934	0.9025	270.025	0.9025	253.821	0.9025	248.757	0.9025	321.462	0.9025	321.217
		0.904167	279.656	0.904167	270.886	0.904167	252.915	0.904167	245.774	0.904167	306.834	0.904167	315.623
		0.905833	264.444	0.905833	270.34	0.905833	274.223	0.905833	247.382	0.905833	313.709	0.905833	314.244
		0.9075	260.603	0.9075	268.865	0.9075	286.184	0.9075	251.315	0.9075	321.705	0.9075	315.506
		0.909167	315.232	0.909167	278.974	0.909167	253.06	0.909167	249.041	0.909167	311.326	0.909167	315.007
		0.910833	272.196	0.910833	278.426	0.910833	253.138	0.910833	248.904	0.910833	308.371	0.910833	312.389
		0.9125	263.593	0.9125	275.214	0.9125	256.908	0.9125	249.703	0.9125	316.906	0.9125	314.403
		0.914167	269.466	0.914167	276.218	0.914167	258.055	0.914167	246.469	0.914167	315.161	0.914167	314.694
		0.915833	277.066	0.915833	279.511	0.915833	284.884	0.915833	246.209	0.915833	310.817	0.915833	312.516
		0.9175	274.658	0.9175	271.396	0.9175	264.432	0.9175	248.483	0.9175	318.251	0.9175	313.901
		0.919167	272.892	0.919167	271.535	0.919167	269.054	0.919167	251.667	0.919167	324.838	0.919167	317.195
		0.920833	271.155	0.920833	273.048	0.920833	258.265	0.920833	251.938	0.920833	374.549	0.920833	328.723
		0.9225	272.852	0.9225	273.725	0.9225	263.585	0.9225	253.044	0.9225	322.569	0.9225	330.205
		0.924167	268.372	0.924167	271.986	0.924167	268.078	0.924167	249.683	0.924167	319.477	0.924167	331.937
		0.925833	266.165	0.925833	270.287	0.925833	262.461	0.925833	249.289	0.925833	315.502	0.925833	331.387
		0.9275	263.253	0.9275	268.359	0.9275	256.39	0.9275	246.756	0.9275	320.582	0.9275	330.536
		0.929167	260.495	0.929167	266.227	0.929167	260.326	0.929167	247.168	0.929167	321.91	0.929167	320.008
		0.930833	275.463	0.930833	266.75	0.930833	257.668	0.930833	245.984	0.930833	321.409	0.930833	319.776
		0.9325	269.486	0.9325	266.972	0.9325	260.55	0.9325	244.479	0.9325	327.817	0.9325	321.444
		0.934167	270.351	0.934167	267.809	0.934167	264.772	0.934167	244.941	0.934167	373.53	0.934167	333.05
		0.935833	275.874	0.935833	270.334	0.935833	254.298	0.935833	244.523	0.935833	337.674	0.935833	336.468
		0.9375	263.761	0.9375	270.987	0.9375	258.271	0.9375	244.112	0.9375	314.049	0.9375	334.896
		0.939167	266.554	0.939167	269.205	0.939167	265.418	0.939167	245.662	0.939167	329.386	0.939167	336.491
		0.940833	267.415	0.940833	268.791	0.940833	250.965	0.940833	243.745	0.940833	338.333	0.940833	338.594
		0.9425	272.131	0.9425	269.147	0.9425	249.865	0.9425	240.763	0.9425	329.476	0.9425	329.784
		0.944167	266.837	0.944167	267.34	0.944167	260.361	0.944167	241.976	0.944167	322.427	0.944167	326.734
		0.945833	267.225	0.945833	268.032	0.945833	258.655	0.945833	242.053	0.945833	323.728	0.945833	328.67
		0.9475	265.015	0.9475	267.725	0.9475	262.237	0.9475	241.417	0.9475	320.158	0.9475	326.825
		0.949167	273.269	0.949167	268.895	0.949167	258.552	0.949167	242.934	0.949167	315.626	0.949167	322.283
		0.950833	274.157	0.950833	269.301	0.950833	261.387	0.950833	245.238	0.950833	324.478	0.950833	321.284
		0.9525	264.182	0.9525	268.77	0.9525	259.832	0.9525	245.133	0.9525	324.105	0.9525	321.619
		0.954167	278.117	0.954167	270.948	0.954167	317.365	0.954167	256.875	0.954167	323.876	0.954167	321.649
		0.955833	268.092	0.955833	271.564	0.955833	302.671	0.955833	264.961	0.955833	322.875	0.955833	322.192
		0.9575	279.149	0.9575	272.74	0.9575	260.591	0.9575	265.369	0.9575	331.175	0.9575	325.302
		0.959167	274.98	0.959167	272.904	0.959167	256.481	0.959167	264.388	0.959167	336.472	0.959167	327.701
		0.960833	277.664	0.960833	275.6	0.960833	264.852	0.960833	265.392	0.960833	334.873	0.960833	329.854
		0.9625	275.458	0.9625	275.068	0.9625	263.981	0.9625	254.715	0.9625	324.404	0.9625	329.96
[truncated: 6,246 more rows]

## Sheet: Extended data 2e
Extended data 2e
[truncated: 6,340 more rows]
